# Supplementary material for: Promoter DNA methylation analysis reveals a combined diagnosis of CpG-based biomarker for prostate cancer
Source: Oncotarget. 2017 Mar 22;8(35):58199–209. doi: 10.18632/oncotarget.16437 (PMC5601644; doi:10.18632/oncotarget.16437)
Supplement: Supplementary file 2 [file oncotarget-08-58199-s002.xls]

## Sheet: Supplementary Table S2
Supplementary Table 2 1585 differential CpGs within promoter
CpG Site	Chromosome	Start	Delta Beta	FDR	Gene	Transcript	Promoter.Category	Region Category
cg00002719	1	169396706	-0.340941	1.05e-21	C1orf114	NM_021179	TSS200	Island
cg00018606	2	208989425	-0.208334	8.66e-16	CRYGD	NM_006891	TSS200	S_Shore
cg00028013	15	74218697	-0.261345	2.16e-20	LOXL1	NM_005576	TSS200	Island
cg00031256	6	2842255	-0.222798	1.08e-15	SERPINB1	NM_030666	TSS200	Island
cg00036011	6	26271718	-0.354539	1.22e-19	HIST1H3G;HIST1H2BI	NM_003534;NM_003525	TSS200;TSS1500	N_Shore
cg00042156	10	42970842	0.289244	7.55e-14	LOC84856	NR_026827	TSS200	N_Shore
cg00044665	16	66400411	-0.297669	1.66e-17	CDH5	NM_001795	TSS200
cg00048743	5	140782367	-0.281363	9.53e-18	PCDHGA4;PCDHGA6;PCDHGA9;PCDHGA1;PCDHGA8;PCDHGA5;PCDHGB1;PCDHGB4;PCDHGA3;PCDHGA9;PCDHGA2;PCDHGA7;PCDHGB2;PCDHGB5;PCDHGB3	NM_018917;NM_018919;NM_018921;NM_018912;NM_032088;NM_018918;NM_018922;NM_003736;NM_018916;NM_032089;NM_018915;NM_018920;NM_018923;NM_018925;NM_018924	Body;Body;TSS200;Body;Body;Body;Body;Body;Body;TSS200;Body;Body;Body;Body;Body	S_Shelf
cg00054525	16	88717587	-0.313125	6.15e-34	CYBA	NM_000101	TSS200	Island
cg00063174	2	228736253	-0.28291	4.85e-17	WDR69	NM_178821	TSS200	Island
cg00089915	1	66999684	-0.305708	3.86e-19	SGIP1	NM_032291	TSS200	S_Shore
cg00090787	15	66795345	0.304475	1.71e-16	RPL4;SNORD16;SNORD18B	NM_000968;NR_002440;NR_002442	Body;TSS200;TSS1500
cg00110832	6	32121130	-0.313972	1.94e-18	PPT2;PPT2;PRRT1	NM_138717;NM_005155;NM_030651	TSS200;TSS1500;TSS1500	N_Shore
cg00126034	17	44896162	-0.26461	9.17e-24	WNT3	NM_030753	TSS200	Island
cg00138126	20	56286697	0.254064	7.46e-13	PMEPA1;PMEPA1;PMEPA1	NM_199169;NM_199170;NM_199171	TSS1500;TSS1500;TSS200	S_Shore
cg00152008	1	50889225	-0.250793	5.94e-17	DMRTA2	NM_032110	TSS200	Island
cg00158683	3	48632625	-0.269298	1.8e-26	COL7A1	NM_000094	TSS200	Island
cg00178511	3	48632778	-0.211911	6.83e-12	COL7A1	NM_000094	TSS200	Island
cg00187686	11	59634218	0.278479	1.76e-11	TCN1	NM_001062	TSS200
cg00199007	20	61583910	-0.274167	5.7e-12	SLC17A9	NM_022082	TSS200	Island
cg00204465	17	73583945	-0.210553	9.61e-16	MYO15B	NR_003587	TSS200	Island
cg00231389	16	8806753	-0.237175	2.42e-18	ABAT;ABAT	NM_020686;NM_000663	5'UTR;TSS200
cg00259249	1	35246726	-0.206331	5.41e-12	GJB3;GJB3	NM_024009;NM_001005752	TSS200;TSS1500	N_Shore
cg00298977	1	153175842	0.358158	8.54e-17	LELP1	NM_001010857	TSS200
cg00318756	1	67773020	-0.201957	9.48e-12	IL12RB2	NM_001559	TSS200	N_Shore
cg00328724	1	41444812	-0.212562	5.49e-13	CTPS	NM_001905	TSS200	N_Shore
cg00339769	6	24489855	0.214175	1.57e-15	GPLD1;GPLD1	NM_177483;NM_001503	TSS200;TSS200
cg00343633	11	105481306	-0.272291	5.96e-12	GRIA4;GRIA4;GRIA4;GRIA4	NM_001077244;NM_000829;NM_001077243;NM_001112812	5'UTR;5'UTR;5'UTR;TSS200	Island
cg00353773	10	44880708	-0.225654	7.51e-11	CXCL12;CXCL12;CXCL12	NM_000609;NM_199168;NM_001033886	TSS200;TSS200;TSS200	Island
cg00353923	7	127671044	-0.296621	2.49e-13	LRRC4;SND1	NM_022143;NM_014390	TSS200;Body	N_Shore
cg00384539	8	70983567	-0.292845	2.24e-20	PRDM14	NM_024504	TSS200	Island
cg00389463	19	10397620	-0.321518	7.47e-22	ICAM4;ICAM4;ICAM4	NM_001544;NM_022377;NM_001039132	TSS200;TSS200;TSS200	Island
cg00401972	16	66400404	-0.254021	1.34e-18	CDH5	NM_001795	TSS200
cg00444390	11	7950225	0.295865	9.05e-13	OR10A6	NM_001004461	TSS200
cg00481644	15	89921158	-0.202165	8.4e-17	LOC254559	NR_015411	TSS200	Island
cg00514609	11	111783348	-0.288435	9.02e-22	CRYAB;HSPB2	NM_001885;NM_001541	TSS1500;TSS200
cg00529958	13	100624288	-0.211861	2.81e-18	ZIC5	NM_033132	TSS200	Island
cg00536939	11	47279352	-0.421609	5.11e-31	NR1H3;NR1H3;NR1H3	NM_001130101;NM_005693;NM_001130102	TSS200;TSS200;5'UTR
cg00541683	1	32041933	-0.221335	1.17e-17	TINAGL1	NM_022164	TSS200
cg00557360	20	37230386	-0.205803	3.38e-22	C20orf95	NM_001164431	TSS200	N_Shore
cg00578638	17	38334161	-0.314498	2.22e-21	RAPGEFL1	NM_016339	TSS200	Island
cg00582971	5	178422128	-0.269239	2.16e-14	GRM6	NM_000843	TSS200	Island
cg00645339	15	45670875	-0.247833	4.14e-26	LOC145663;GATM;GATM	NR_033252;NM_001482;NM_001482	TSS200;1stExon;5'UTR	Island
cg00698685	5	174871341	-0.232003	1.29e-13	DRD1	NM_000794	TSS200	Island
cg00700485	20	44098223	-0.325693	7.47e-22	WFDC2	NM_006103	TSS200	N_Shore
cg00701946	2	54087200	-0.226774	8.76e-19	LOC100302652;GPR75	NM_001164165;NM_006794	TSS200;TSS200	Island
cg00716083	3	46506554	-0.28051	1.85e-15	LTF	NM_002343	TSS200	S_Shore
cg00727590	22	31536549	-0.247773	1.81e-26	PLA2G3	NM_015715	TSS200
cg00735923	7	117119963	-0.376176	1.34e-19	CFTR	NM_000492	TSS200
cg00758069	1	107682552	-0.217611	5.58e-11	NTNG1;NTNG1;NTNG1	NM_001113226;NM_001113228;NM_014917	TSS200;TSS200;TSS200	N_Shore
cg00795341	5	79330929	-0.30555	8.26e-17	THBS4	NM_003248	TSS200	Island
cg00828762	8	42234732	-0.277687	3.25e-16	DKK4	NM_014420	TSS200
cg00840332	7	127881269	-0.321185	1.84e-22	LEP	NM_000230	TSS200	Island
cg00852573	6	73331405	-0.243755	6.72e-14	KCNQ5;KCNQ5;KCNQ5;KCNQ5;KCNQ5	NM_019842;NM_001160132;NM_001160130;NM_001160134;NM_001160133	TSS200;TSS200;TSS200;TSS200;TSS200	Island
cg00875511	4	104641146	-0.211265	1.99e-13	TACR3	NM_001059	TSS200	S_Shore
cg00930873	15	58357973	-0.223632	4.04e-16	ALDH1A2;ALDH1A2	NM_003888;NM_170696	TSS200;TSS200	Island
cg00957901	4	41614842	-0.311634	2.57e-15	LIMCH1;LIMCH1;LIMCH1;LIMCH1;LIMCH1	NM_001112720;NM_014988;NM_001112718;NM_001112717;NM_001112719	TSS200;Body;Body;Body;TSS200
cg00959249	5	95768997	-0.238034	1.04e-11	PCSK1	NM_000439	TSS200	Island
cg00961640	1	110933767	-0.233265	3.36e-14	SLC16A4	NM_004696	TSS200
cg00980581	6	36238095	-0.233993	1.25e-15	PNPLA1;PNPLA1;PNPLA1	NM_173676;NM_001145716;NM_001145717	5'UTR;5'UTR;TSS200
cg01002253	4	164264914	-0.213175	7.95e-12	NPY5R	NM_006174	TSS200	Island
cg01031032	3	112051894	-0.316695	4.75e-15	CD200;CD200	NM_001004196;NM_005944	TSS200;TSS200	Island
cg01045132	19	11649571	-0.228837	2.74e-16	CNN1	NM_001299	TSS200
cg01047613	20	31446682	-0.269974	1.39e-15	EFCAB8	NM_001143967	TSS200
cg01069159	5	161275865	-0.252285	2.02e-13	GABRA1;GABRA1;GABRA1;GABRA1;GABRA1	NM_001127643;NM_000806;NM_001127644;NM_001127646;NM_001127645	5'UTR;5'UTR;5'UTR;TSS200;5'UTR
cg01079658	7	99155872	-0.220519	1.9e-12	ZNF655;ZNF655;ZNF655;ZNF655;ZNF655;ZNF655;ZNF655;ZNF655	NM_001085366;NM_001085368;NM_001009960;NM_138494;NM_001009958;NM_024061;NM_001083956;NM_001085367	TSS200;TSS1500;TSS1500;TSS200;TSS1500;TSS200;TSS200;TSS1500	Island
cg01087239	19	18385502	-0.281568	1.34e-15	KIAA1683;KIAA1683;KIAA1683	NM_025249;NM_001145305;NM_001145304	TSS200;TSS200;TSS200
cg01110759	16	56672387	-0.240986	3.52e-16	MT1A	NM_005946	TSS200	Island
cg01116067	1	2461838	-0.296387	8.35e-26	HES5	NM_001010926	TSS200	Island
cg01116810	22	24891153	-0.223098	9.74e-11	C22orf45;C22orf45;UPB1	NR_028483;NR_028484;NM_016327	TSS1500;TSS1500;TSS200	Island
cg01152726	18	21452844	-0.216623	1.92e-12	LAMA3;LAMA3;LAMA3;LAMA3	NM_001127718;NM_000227;NM_198129;NM_001127717	TSS200;TSS200;Body;Body
cg01223204	22	22863655	0.221409	7.91e-13	ZNF280B	NM_080764	TSS200	S_Shore
cg01254505	19	17516470	-0.202015	9.5e-11	BST2	NM_004335	TSS200
cg01264106	22	38071602	-0.253718	6.95e-18	LGALS1	NM_002305	TSS200	N_Shore
cg01281157	5	178422260	-0.200265	4e-16	GRM6	NM_000843	TSS200	Island
cg01286655	11	12031099	-0.244888	2.29e-11	DKK3;DKK3;DKK3	NM_001018057;NM_013253;NM_015881	TSS1500;TSS200;TSS1500	S_Shore
cg01287975	7	97361241	-0.378925	4.37e-20	TAC1;TAC1;TAC1;TAC1	NM_013998;NM_013997;NM_013996;NM_003182	TSS200;TSS200;TSS200;TSS200	Island
cg01308827	19	36132627	-0.261139	5.54e-16	ETV2	NM_014209	TSS200	N_Shore
cg01348733	17	33700757	-0.238475	1.4e-16	SLFN11;SLFN11;SLFN11;SLFN11;SLFN11	NM_001104590;NM_001104588;NM_152270;NM_001104587;NM_001104589	TSS200;TSS200;TSS200;TSS200;TSS200	Island
cg01382864	2	220174251	-0.23732	4.18e-17	PTPRN	NM_002846	TSS200	Island
cg01383955	22	42828447	-0.214989	1e-12	NFAM1	NM_145912	TSS200
cg01385327	10	123356336	-0.347155	2.71e-21	FGFR2;FGFR2;FGFR2;FGFR2;FGFR2;FGFR2	NM_000141;NM_001144917;NM_022970;NM_001144918;NM_001144919;NM_001144915	5'UTR;5'UTR;5'UTR;5'UTR;5'UTR;TSS200	N_Shore
cg01387036	17	32690255	0.281561	5.14e-16	CCL1	NM_002981	TSS200
cg01464104	11	56043040	0.343378	8.53e-15	OR5T1	NM_001004745	TSS200
cg01471036	17	19648972	-0.212036	2.16e-14	ALDH3A1;ALDH3A1;ALDH3A1	NM_000691;NM_001135168;NM_001135167	5'UTR;TSS1500;TSS200	S_Shore
cg01515543	9	92254510	-0.242913	8.54e-15	LOC100129066	NR_024280	TSS200
cg01536987	13	43566492	-0.287532	1.48e-16	EPSTI1;EPSTI1	NM_001002264;NM_033255	TSS200;TSS200	Island
cg01537995	14	85996352	-0.338834	4.16e-26	FLRT2	NM_013231	TSS200	N_Shore
cg01568784	11	87908783	-0.212343	2.38e-11	RAB38	NM_022337	TSS200	S_Shore
cg01574694	14	21493964	-0.240177	7.24e-11	NDRG2;NDRG2;NDRG2;NDRG2;NDRG2;NDRG2;NDRG2;NDRG2	NM_201539;NM_201535;NM_201536;NM_201538;NM_201541;NM_201540;NM_016250;NM_201537	TSS1500;TSS200;TSS200;TSS1500;TSS1500;TSS1500;TSS200;TSS200	Island
cg01583940	1	156218009	-0.239806	7.83e-15	PAQR6;PAQR6	NM_198406;NM_024897	TSS1500;TSS200	S_Shelf
cg01596834	3	183993711	-0.331237	5.92e-18	ECE2;ECE2;ECE2;ECE2	NM_001037324;NM_014693;NM_001100121;NM_001100120	TSS200;Body;TSS200;TSS200	N_Shore
cg01601628	5	149792348	-0.223064	1e-10	CD74;CD74;CD74	NM_004355;NM_001025158;NM_001025159	TSS200;TSS200;TSS200
cg01616225	16	57662347	-0.307833	6.92e-25	GPR56;GPR56;GPR56;GPR56;GPR56;GPR56;GPR56	NM_201525;NM_201524;NM_001145773;NM_001145770;NM_001145771;NM_005682;NM_001145772	TSS200;TSS200;TSS200;5'UTR;TSS200;5'UTR;TSS200
cg01647632	15	89438905	-0.235673	1.58e-29	HAPLN3	NM_178232	TSS200	S_Shore
cg01660911	22	17082772	-0.265433	6.87e-11	psiTPTE22	NR_001591	TSS200	N_Shore
cg01688776	21	43135973	-0.245742	1.12e-16	C21orf129;NCRNA00112	NR_027272;NR_024028	TSS200;TSS1500
cg01698298	11	61062964	-0.237244	1.44e-16	VWCE	NM_152718	TSS200	Island
cg01700462	20	45179230	-0.205074	7.03e-17	C20orf123	NM_080721	TSS200
cg01718447	7	30722327	-0.223374	4.2e-13	CRHR2	NM_001883	TSS200	Island
cg01718742	16	62070184	-0.239902	9.21e-18	CDH8	NM_001796	TSS200	Island
cg01734112	2	26624760	-0.271526	3.39e-13	C2orf39	NM_145038	TSS200	Island
cg01749491	2	176948693	-0.242044	1.83e-11	EVX2	NM_001080458	TSS200	N_Shore
cg01781974	14	52535973	-0.290735	8.33e-17	NID2	NM_007361	TSS200	Island
cg01834022	4	5710411	-0.356744	1.91e-21	EVC2;EVC2	NM_001166136;NM_147127	5'UTR;TSS200	Island
cg01835695	5	180230959	-0.245462	2.41e-13	MGAT1;MGAT1;MGAT1;MGAT1;MGAT1	NM_001114618;NM_001114620;NM_002406;NM_001114617;NM_001114619	5'UTR;TSS200;TSS1500;5'UTR;TSS200	S_Shore
cg01837657	15	90039822	-0.400368	1.07e-36	RHCG	NM_016321	TSS200	Island
cg01856645	5	78365647	-0.222059	3.07e-16	DMGDH;BHMT2	NM_013391;NM_017614	TSS200;Body	Island
cg01864980	12	103311535	-0.342897	2.17e-14	PAH	NM_000277	TSS200	S_Shore
cg01874867	7	94954059	-0.246977	9.02e-12	PON1	NM_000446	TSS200	S_Shore
cg01876288	7	158800934	0.324104	6.08e-17	LOC154822	NR_024394	TSS200	S_Shore
cg01882930	22	39713008	0.257213	1.51e-16	RPL3;RNU86;RPL3	NM_000967;NR_000026;NM_001033853	Body;TSS200;Body	N_Shelf
cg01883966	6	31938886	0.240835	1e-12	STK19;STK19;STK19;DOM3Z	NR_026717;NM_032454;NM_004197;NM_005510	TSS200;TSS1500;TSS1500;Body	N_Shore
cg01893212	7	49813088	-0.39262	2.57e-22	VWC2	NM_198570	TSS200	Island
cg01898628	17	41836261	-0.208455	1.81e-11	SOST	NM_025237	TSS200	S_Shelf
cg01915283	22	39711362	0.339729	7.03e-16	SNORD83A;SNORD83B;RPL3;RPL3	NR_000027;NR_000028;NM_000967;NM_001033853	TSS200;TSS1500;Body;Body
cg01934626	5	180018562	-0.376958	2.6e-37	SCGB3A1	NM_052863	TSS200	Island
cg02022375	17	39197721	-0.239455	1.31e-12	KRTAP1-1	NM_030967	TSS200
cg02022733	5	140864578	-0.347166	3.05e-20	PCDHGA4;PCDHGC3;PCDHGA12;PCDHGA11;PCDHGA11;PCDHGA9;PCDHGA1;PCDHGB1;PCDHGC4;PCDHGB6;PCDHGB3;PCDHGC4;PCDHGB7;PCDHGA6;PCDHGA8;PCDHGA10;PCDHGA5;PCDHGB4;PCDHGA3;PCDHGA2;PCDHGA7;PCDHGB2;PCDHGB5;PCDHGC3	NM_018917;NM_002588;NM_003735;NM_032092;NM_018914;NM_018921;NM_018912;NM_018922;NM_018928;NM_018926;NM_018924;NM_032406;NM_018927;NM_018919;NM_032088;NM_018913;NM_018918;NM_003736;NM_018916;NM_018915;NM_018920;NM_018923;NM_018925;NM_032403	Body;Body;Body;Body;Body;Body;Body;Body;TSS200;Body;Body;TSS200;Body;Body;Body;Body;Body;Body;Body;Body;Body;Body;Body;Body	Island
cg02032778	7	29186228	-0.415697	1.27e-16	CPVL;CPVL	NM_019029;NM_031311	TSS200;TSS200
cg02071670	15	89438918	-0.282623	2.32e-29	HAPLN3	NM_178232	TSS200	S_Shore
cg02075221	19	51376639	0.266268	1.78e-13	KLK2;KLK2	NM_001002231;NM_005551	TSS200;TSS200
cg02076598	22	25423801	-0.252599	1.94e-12	KIAA1671	NM_001145206	TSS200	N_Shore
cg02078525	16	66400395	-0.260313	4.66e-21	CDH5	NM_001795	TSS200
cg02082083	1	20396560	-0.212677	2.22e-16	PLA2G5	NM_000929	TSS200
cg02093112	17	6679495	-0.234767	2.77e-14	FBXO39	NM_153230	TSS200	Island
cg02144933	2	201450690	-0.343933	8.82e-36	AOX1	NM_001159	TSS200	Island
cg02167438	20	9819697	-0.215989	3.33e-17	PAK7;PAK7	NM_177990;NM_020341	TSS200;TSS200	Island
cg02197387	20	62694005	-0.240676	4.51e-22	TCEA2;TCEA2	NM_003195;NM_198723	TSS200;5'UTR	Island
cg02213260	14	23834995	-0.244797	8.41e-27	EFS;EFS	NM_005864;NM_032459	TSS200;TSS200	Island
cg02215070	7	134144055	-0.292345	2.59e-24	AKR1B1	NM_001628	TSS200	Island
cg02238178	22	37545969	-0.20429	5.99e-15	IL2RB	NM_000878	TSS200
cg02245566	1	158670617	0.311753	5.23e-15	OR6K2	NM_001005279	TSS200
cg02268013	9	71650331	0.23698	1.49e-12	FXN;FXN;FXN	NM_181425;NM_000144;NM_001161706	TSS200;TSS200;TSS200	N_Shore
cg02303016	7	130020130	-0.237027	2.38e-18	CPA1	NM_001868	TSS200	N_Shore
cg02337836	1	110210641	-0.264105	1.38e-27	GSTM2;GSTM2	NM_001142368;NM_000848	TSS200;TSS200	Island
cg02394955	10	47083426	-0.258549	1.04e-12	PPYR1	NM_005972	TSS200	Island
cg02403180	11	65640375	-0.257195	1.01e-11	EFEMP2	NM_016938	TSS200	Island
cg02434059	17	29248604	0.230481	2.61e-13	ADAP2	NM_018404	TSS200	N_Shore
cg02452944	5	140810109	-0.266544	1.06e-11	PCDHGA4;PCDHGA11;PCDHGA11;PCDHGA9;PCDHGA1;PCDHGB1;PCDHGB6;PCDHGA12;PCDHGB3;PCDHGB7;PCDHGA6;PCDHGA8;PCDHGA10;PCDHGA5;PCDHGB4;PCDHGA3;PCDHGA2;PCDHGA12;PCDHGB2;PCDHGA7;PCDHGB5	NM_018917;NM_032092;NM_018914;NM_018921;NM_018912;NM_018922;NM_018926;NM_003735;NM_018924;NM_018927;NM_018919;NM_032088;NM_018913;NM_018918;NM_003736;NM_018916;NM_018915;NM_032094;NM_018923;NM_018920;NM_018925	Body;Body;Body;Body;Body;Body;Body;TSS200;Body;Body;Body;Body;Body;Body;Body;Body;Body;TSS200;Body;Body;Body	N_Shore
cg02467990	7	49813102	-0.377401	2.53e-24	VWC2	NM_198570	TSS200	Island
cg02481294	4	15704550	-0.321934	4.22e-14	BST1	NM_004334	TSS200	N_Shore
cg02499249	3	25469720	-0.445215	4.23e-28	RARB;RARB	NM_016152;NM_000965	TSS200;TSS200
cg02511809	5	112073544	-0.258301	1.03e-14	APC;APC;APC	NM_000038;NM_001127510;NM_001127511	TSS200;TSS200;5'UTR
cg02518216	12	106533903	-0.262515	1.22e-17	NUAK1	NM_014840	TSS200	S_Shore
cg02531437	10	120355260	-0.215258	4.46e-17	PRLHR	NM_004248	TSS200	Island
cg02571142	8	42234803	-0.283427	1.18e-16	DKK4	NM_014420	TSS200
cg02582940	2	97308417	-0.390523	4.32e-27	FER1L5	NM_001113382	TSS200
cg02595219	11	74178761	-0.26994	7.83e-14	KCNE3	NM_005472	TSS200	Island
cg02615833	5	175976342	-0.206288	4.78e-17	PCDH24	NM_017675	TSS200
cg02633924	17	75315563	-0.269799	2.76e-13	SEPT9;SEPT9;SEPT9	NM_001113492;NM_006640;NM_001113491	5'UTR;TSS200;Body
cg02640604	16	29690271	-0.246424	2.35e-23	QPRT	NM_014298	TSS200
cg02656891	1	34642519	-0.215735	2.15e-11	C1orf94;C1orf94	NM_032884;NM_001134734	5'UTR;TSS200	Island
cg02657832	2	201450633	-0.268048	4.45e-19	AOX1	NM_001159	TSS200	Island
cg02659086	11	67350976	-0.291099	7.61e-29	GSTP1	NM_000852	TSS200	Island
cg02672493	3	136537709	-0.220642	4.8e-13	TMEM22;TMEM22;TMEM22	NM_001097599;NM_001097600;NM_025246	TSS200;TSS200;TSS200	Island
cg02684964	10	71176739	-0.205302	2.17e-14	TACR2	NM_001057	TSS200
cg02709432	8	120651236	-0.39449	4.17e-21	ENPP2;ENPP2;ENPP2	NM_001130863;NM_001040092;NM_006209	TSS200;TSS200;TSS200
cg02724472	7	102553293	-0.295258	1.14e-14	LRRC17;FBXL13;LRRC17;FBXL13	NM_005824;NM_145032;NM_001031692;NM_001111038	TSS200;Body;TSS200;Body
cg02725269	19	51327177	-0.216518	4.37e-12	KLK1	NM_002257	TSS200	N_Shelf
cg02726819	7	158800869	0.287513	2.85e-17	LOC154822	NR_024394	TSS200	S_Shore
cg02779016	15	43809689	-0.282181	2.35e-18	MAP1A	NM_002373	TSS200
cg02791331	3	183993724	-0.277234	3.27e-15	ECE2;ECE2;ECE2;ECE2	NM_001037324;NM_014693;NM_001100121;NM_001100120	TSS200;Body;TSS200;TSS200	N_Shore
cg02823783	12	124246919	-0.26384	2.71e-12	DNAH10	NM_207437	TSS200	Island
cg02848961	1	202091865	0.268921	1.19e-12	GPR37L1	NM_004767	TSS200
cg02858826	14	75389222	0.223592	1.05e-13	RPS6KL1	NM_031464	TSS200	N_Shore
cg02865822	11	46383141	-0.255879	2.7e-22	DGKZ;DGKZ;DGKZ;DGKZ	NM_201533;NM_001105540;NM_003646;NM_201532	Body;TSS200;Body;Body
cg02874942	19	11689649	-0.263485	2.43e-14	ACP5;ACP5;ACP5;ACP5	NM_001611;NM_001111036;NM_001111034;NM_001111035	TSS1500;5'UTR;TSS200;5'UTR	Island
cg02878244	11	20181911	-0.258784	1.19e-12	DBX1	NM_001029865	TSS200	Island
cg02886589	2	39892450	-0.28131	3.66e-13	TMEM178;TMEM178	NM_152390;NM_001167959	TSS1500;TSS200	N_Shore
cg02909711	16	67360805	-0.283169	1.03e-16	LRRC36;KCTD19	NM_018296;NM_001100915	1stExon;TSS200
cg02916272	11	1769443	-0.242856	5e-13	HCCA2;LOC402778	NM_053005;NM_001170820	Body;TSS200	Island
cg02921624	19	35068788	-0.252239	2.42e-16	LOC643719	NR_027620	TSS200	Island
cg02956274	12	51236582	-0.22906	2.04e-11	TMPRSS12	NM_182559	TSS200	N_Shore
cg02979711	6	29855338	-0.208866	2.05e-13	HLA-H	NR_001434	TSS200	Island
cg02994349	1	66999753	-0.27786	7.57e-14	SGIP1	NM_032291	TSS200	S_Shore
cg03004714	18	59560365	-0.297215	2.83e-21	RNF152	NM_173557	TSS200	N_Shore
cg03032512	17	77030418	-0.211706	5.55e-17	C1QTNF1;C1QTNF1;C1QTNF1	NM_198593;NM_198594;NM_030968	TSS200;5'UTR;5'UTR
cg03045635	4	9783198	-0.30961	4.82e-17	DRD5	NM_000798	TSS200	Island
cg03049782	17	41363891	-0.345411	2.75e-23	TMEM106A	NM_145041	TSS200	Island
cg03053374	17	38465422	-0.331823	1.98e-36	RARA	NM_000964	TSS200
cg03120289	1	99470550	-0.249176	1.24e-23	LPPR5;LPPR5	NM_001010861;NM_001037317	TSS200;TSS200	Island
cg03125427	16	88717482	-0.409897	8.5e-25	CYBA	NM_000101	TSS200	Island
cg03126946	12	2944310	-0.293239	5.95e-14	NRIP2	NM_031474	TSS200
cg03132556	12	54366760	-0.330094	2.9e-14	HOXC11	NM_014212	TSS200	N_Shore
cg03145963	11	104035151	-0.220505	2.74e-12	PDGFD;PDGFD	NM_025208;NM_033135	TSS200;TSS200	S_Shore
cg03168749	11	124413574	0.286158	7.38e-14	OR8B12	NM_001005195	TSS200
cg03170343	17	77030327	-0.212387	5.7e-16	C1QTNF1;C1QTNF1;C1QTNF1	NM_198593;NM_198594;NM_030968	TSS200;5'UTR;5'UTR
cg03181248	2	175199670	-0.203802	2.74e-13	SP9	NM_001145250	TSS200	Island
cg03202804	4	154710353	-0.30071	2.98e-13	SFRP2	NM_003013	TSS200	Island
cg03234186	19	58220657	-0.299591	4.23e-19	ZNF154	NM_001085384	TSS200	S_Shore
cg03276022	11	117069900	-0.290188	6.11e-20	TAGLN;TAGLN	NM_003186;NM_001001522	TSS200;TSS200
cg03300078	11	1769522	-0.263565	1.06e-14	HCCA2;LOC402778	NM_053005;NM_001170820	Body;TSS200	Island
cg03322234	7	1022643	-0.259678	1.03e-19	CYP2W1	NM_017781	TSS200	N_Shore
cg03339065	10	119304583	-0.248914	5.15e-11	EMX2;EMX2OS;EMX2	NM_001165924;NR_002791;NM_004098	Body;TSS200;Body	Island
cg03340649	3	44626453	-0.308079	5.6e-20	ZNF660	NM_173658	TSS200	Island
cg03356734	20	37230413	-0.276461	1.99e-25	C20orf95	NM_001164431	TSS200	N_Shore
cg03359043	22	39711469	0.203135	3.62e-12	SNORD83A;RPL3;RPL3	NR_000027;NM_000967;NM_001033853	TSS200;Body;Body
cg03371199	13	97646639	-0.243634	7.22e-15	OXGR1	NM_080818	TSS200	Island
cg03400828	6	44310324	-0.256027	5e-17	SPATS1	NM_145026	TSS200
cg03404566	17	6899310	-0.314786	5.7e-20	ALOX12	NM_000697	TSS200	Island
cg03407747	17	6899364	-0.304227	3.28e-19	ALOX12	NM_000697	TSS200	Island
cg03430846	8	31497082	-0.29057	3.52e-15	NRG1	NM_013962	TSS200	Island
cg03431846	14	24641183	-0.281493	9.04e-22	REC8;REC8	NM_001048205;NM_005132	TSS200;TSS200	Island
cg03460682	2	219646316	-0.291018	3.99e-12	CYP27A1	NM_000784	TSS200	N_Shore
cg03478249	13	43566547	-0.288797	5.24e-18	EPSTI1;EPSTI1	NM_001002264;NM_033255	TSS200;TSS200	S_Shore
cg03481274	3	25469708	-0.373743	2.83e-28	RARB;RARB	NM_016152;NM_000965	TSS200;TSS200
cg03568017	17	75315503	-0.233393	2.45e-12	SEPT9;SEPT9;SEPT9	NM_001113492;NM_006640;NM_001113491	5'UTR;TSS200;Body
cg03570994	6	32121143	-0.263485	9.23e-21	PPT2;PPT2;PRRT1	NM_138717;NM_005155;NM_030651	TSS200;TSS1500;TSS1500	N_Shore
cg03576469	19	46917061	-0.469141	1.38e-33	CCDC8	NM_032040	TSS200	S_Shore
cg03602280	18	11148914	-0.306688	5.48e-21	FAM38B	NM_022068	TSS200	Island
cg03628719	15	89438964	-0.339411	1.4e-26	HAPLN3	NM_178232	TSS200	S_Shore
cg03640756	5	140864593	-0.259873	4.53e-19	PCDHGA4;PCDHGC3;PCDHGA12;PCDHGA11;PCDHGA11;PCDHGA9;PCDHGA1;PCDHGB1;PCDHGC4;PCDHGB6;PCDHGB3;PCDHGC4;PCDHGB7;PCDHGA6;PCDHGA8;PCDHGA10;PCDHGA5;PCDHGB4;PCDHGA3;PCDHGA2;PCDHGA7;PCDHGB2;PCDHGB5;PCDHGC3	NM_018917;NM_002588;NM_003735;NM_032092;NM_018914;NM_018921;NM_018912;NM_018922;NM_018928;NM_018926;NM_018924;NM_032406;NM_018927;NM_018919;NM_032088;NM_018913;NM_018918;NM_003736;NM_018916;NM_018915;NM_018920;NM_018923;NM_018925;NM_032403	Body;Body;Body;Body;Body;Body;Body;Body;TSS200;Body;Body;TSS200;Body;Body;Body;Body;Body;Body;Body;Body;Body;Body;Body;Body	Island
cg03646916	3	44596538	-0.279156	5.17e-14	ZNF167;ZNF167	NM_018651;NM_025169	TSS200;TSS200	Island
cg03667968	5	112073438	-0.380548	6.16e-16	APC;APC;APC	NM_000038;NM_001127510;NM_001127511	TSS200;TSS200;5'UTR
cg03679544	6	155537972	-0.302644	5.09e-15	TIAM2;TIAM2	NM_012454;NM_001010927	Body;TSS200	N_Shelf
cg03698393	15	89438795	-0.340365	3.28e-28	HAPLN3	NM_178232	TSS200	Island
cg03704700	16	75529019	-0.260872	4.92e-15	CHST6	NM_021615	TSS200	Island
cg03724463	3	42306524	-0.209968	5.1e-16	CCK	NM_000729	TSS200	Island
cg03738352	4	25657381	-0.306586	3.37e-19	SLC34A2	NM_006424	TSS200	Island
cg03760483	17	6899297	-0.302862	2.09e-19	ALOX12	NM_000697	TSS200	Island
cg03761113	1	157811724	0.288619	3.02e-12	CD5L	NM_005894	TSS200
cg03762994	17	6899332	-0.318074	6.84e-20	ALOX12	NM_000697	TSS200	Island
cg03763518	1	150245044	-0.217961	1.3e-12	C1orf54	NM_024579	TSS200	S_Shelf
cg03780486	11	6817280	0.261282	4.76e-13	OR6A2	NM_003696	TSS200
cg03793270	11	89224684	-0.2376	3.83e-21	NOX4;NOX4;NOX4;NOX4	NM_001143837;NR_026571;NM_016931;NM_001143836	5'UTR;TSS200;TSS200;TSS200	Island
cg03795378	14	20978481	0.235474	1.23e-11	RNASE10	NM_001012975	TSS200
cg03795847	3	44596512	-0.274855	7.98e-21	ZNF167;ZNF167	NM_018651;NM_025169	TSS200;TSS200	N_Shore
cg03803009	17	72363634	0.243263	8.81e-14	GPR142	NM_181790	TSS200
cg03846408	11	1769390	-0.27678	2.23e-16	HCCA2;LOC402778	NM_053005;NM_001170820	Body;TSS200	Island
cg03895540	11	5841482	0.347433	1.98e-13	OR52N2	NM_001005174	TSS200
cg03926815	3	13114681	-0.203107	5.82e-12	IQSEC1	NM_001134382	TSS200	Island
cg03933131	3	46506483	-0.277988	9.64e-17	LTF	NM_002343	TSS200	S_Shore
cg03946671	20	62693973	-0.274417	1.68e-18	TCEA2;TCEA2	NM_003195;NM_198723	TSS200;5'UTR	Island
cg03970036	2	220174232	-0.305043	4.56e-16	PTPRN	NM_002846	TSS200	Island
cg03977657	1	209825747	-0.201743	4.47e-12	LAMB3;LAMB3;LAMB3;LAMB3	NM_000228;NM_001017402;NM_000228;NM_001127641	1stExon;TSS1500;5'UTR;TSS200
cg04158367	1	92952440	-0.241225	1.47e-22	GFI1;GFI1	NM_001127216;NM_005263	TSS1500;TSS200	Island
cg04178858	17	38334170	-0.257493	4.22e-14	RAPGEFL1	NM_016339	TSS200	Island
cg04203238	4	16085702	-0.393315	4.39e-28	PROM1;PROM1	NM_001145848;NM_001145847	TSS200;TSS200	Island
cg04219099	1	38261052	-0.224814	1.45e-13	MANEAL;MANEAL;MANEAL	NM_001113482;NM_001031740;NM_152496	Body;Body;TSS200	S_Shore
cg04223044	22	45608428	-0.303514	4.94e-20	C22orf9;C22orf9	NM_001009880;NM_015264	Body;TSS200
cg04226536	11	111411071	-0.277113	1.96e-28	LAYN	NM_178834	TSS200	Island
cg04228709	6	155537930	-0.25972	4.27e-14	TIAM2;TIAM2	NM_012454;NM_001010927	Body;TSS200	N_Shelf
cg04234680	14	51562550	-0.247373	1.04e-14	TRIM9;TRIM9	NM_052978;NM_015163	TSS200;TSS200	S_Shore
cg04242021	8	121137288	-0.22655	7.66e-11	COL14A1	NM_021110	TSS200	Island
cg04255201	19	46999307	-0.24378	2.9e-19	PNMAL2	NM_020709	TSS200	S_Shore
cg04292941	11	6518485	-0.261599	5.53e-22	DNHD1;DNHD1	NM_144666;NM_173589	TSS200;TSS200
cg04307594	1	205525860	-0.268215	4.8e-16	LOC284578	NR_027086	TSS200
cg04332818	4	123747750	-0.288501	3.76e-19	FGF2	NM_002006	TSS200	Island
cg04354077	20	5295137	0.277446	6.46e-13	PROKR2	NM_144773	TSS200	N_Shore
cg04436755	15	74218767	-0.2369	8.23e-18	LOXL1	NM_005576	TSS200	Island
cg04448487	20	42875777	-0.383562	1.67e-25	GDAP1L1	NM_024034	TSS200	Island
cg04450606	1	153283317	0.312259	4.02e-15	PGLYRP3	NM_052891	TSS200
cg04452959	8	120651190	-0.368845	1.03e-21	ENPP2;ENPP2;ENPP2	NM_001130863;NM_001040092;NM_006209	TSS200;TSS200;TSS200
cg04460984	15	78933630	-0.224397	1.66e-12	CHRNB4	NM_000750	TSS200	Island
cg04461867	14	94919295	0.210515	4.44e-11	SERPINA11	NM_001080451	TSS200
cg04462652	2	133429088	-0.222434	2.87e-14	LYPD1;LYPD1	NM_144586;NM_001077427	TSS1500;TSS200	S_Shore
cg04476891	20	29994173	0.295249	1.88e-12	DEFB121	NM_001011878	TSS200
cg04478905	21	37915091	-0.200682	6.68e-16	CLDN14;CLDN14	NM_001146078;NM_001146077	TSS200;5'UTR
cg04493946	1	3607097	-0.232949	1.1e-15	TP73;TP73;TP73;TP73	NM_005427;NM_001126240;NM_001126241;NM_001126242	Body;TSS200;TSS200;TSS200	Island
cg04509266	1	207991597	0.245571	5.86e-13	LOC148696	NR_026817	TSS200
cg04543008	11	71955332	-0.292209	4.86e-21	PHOX2A	NM_005169	TSS200	Island
cg04549460	8	109095975	-0.217803	1.44e-15	RSPO2	NM_178565	TSS200	S_Shore
cg04567445	1	65730409	-0.200326	5.31e-14	DNAJC6	NM_014787	TSS200	N_Shore
cg04572540	6	30908739	0.251878	1.19e-13	DPCR1	NM_080870	TSS200
cg04573276	11	35639632	-0.328342	6.34e-30	FJX1	NM_014344	TSS200	Island
cg04574090	11	74178749	-0.313239	1.29e-15	KCNE3	NM_005472	TSS200	Island
cg04597433	4	9783206	-0.242256	6.43e-13	DRD5	NM_000798	TSS200	Island
cg04602939	20	62184207	-0.269766	4.96e-16	C20orf195	NM_024059	TSS200	N_Shore
cg04603730	13	96204870	-0.228298	8.12e-13	CLDN10;CLDN10;CLDN10	NM_006984;NM_182848;NM_001160100	TSS200;Body;Body	Island
cg04611203	20	2781438	-0.211724	1.02e-12	CPXM1	NM_019609	TSS200	Island
cg04612444	8	57358713	-0.234657	3.79e-16	PENK;PENK	NM_001135690;NM_006211	5'UTR;TSS200	Island
cg04621020	5	101632341	-0.319582	2.06e-19	SLCO4C1	NM_180991	TSS200	Island
cg04633600	5	101632286	-0.202798	2.35e-13	SLCO4C1	NM_180991	TSS200	Island
cg04650676	17	75315486	-0.295406	1.53e-11	SEPT9;SEPT9;SEPT9	NM_001113492;NM_006640;NM_001113491	5'UTR;TSS200;Body
cg04671932	7	79082898	-0.218392	2.13e-15	MAGI2	NM_012301	TSS200	N_Shore
cg04685170	7	95025855	-0.200337	2.19e-12	PON3	NM_000940	TSS200	Island
cg04689048	19	46999289	-0.284356	5.45e-20	PNMAL2	NM_020709	TSS200	Island
cg04702940	11	66084599	-0.250611	1.57e-14	CD248	NM_020404	TSS200	S_Shore
cg04705659	1	204329107	-0.329836	2.19e-28	PLEKHA6	NM_014935	TSS200
cg04714041	19	35068710	-0.277749	1.16e-18	LOC643719	NR_027620	TSS200	Island
cg04718492	1	117753741	-0.257557	3.12e-14	VTCN1	NM_024626	TSS200
cg04738888	17	73584111	-0.200621	7.86e-19	MYO15B	NR_003587	TSS200	Island
cg04744713	8	142517440	0.335867	4.15e-12	FLJ43860	NM_207414	TSS200
cg04792712	8	17271105	-0.262053	4.9e-15	MTMR7	NM_004686	TSS200	Island
cg04804377	2	17699746	-0.289348	1.1e-13	RAD51AP2	NM_001099218	TSS200
cg04817300	11	128812875	-0.230071	6.61e-14	TP53AIP1	NM_022112	TSS200
cg04842146	8	85097056	-0.24985	1.35e-11	RALYL;RALYL;RALYL;RALYL	NM_001100391;NM_173848;NM_001100392;NM_001100393	TSS200;5'UTR;5'UTR;5'UTR	Island
cg04902729	1	181452707	-0.222547	5.52e-12	CACNA1E	NM_000721	TSS200	Island
cg04919982	12	18243179	0.290642	7.35e-16	RERGL	NM_024730	TSS200
cg04927537	17	76976091	-0.263174	1.55e-15	LGALS3BP	NM_005567	TSS200
cg04978107	14	24458000	-0.333045	1.42e-38	DHRS4L2	NM_198083	TSS200	Island
cg04993975	17	35294472	-0.254663	1.34e-12	LHX1	NM_005568	TSS200	Island
cg05016408	5	150326174	-0.278664	3.94e-15	LOC134466	NR_026867	TSS200	Island
cg05083414	4	2627039	-0.220434	1.22e-19	FAM193A	NM_003704	TSS200
cg05085230	6	133562461	-0.259206	1.2e-24	EYA4;EYA4;EYA4	NM_172103;NM_172105;NM_004100	TSS200;TSS200;TSS200	Island
cg05093169	11	71955401	-0.234188	7.47e-14	PHOX2A	NM_005169	TSS200	Island
cg05113927	2	27531244	-0.224147	1.37e-16	UCN	NM_003353	TSS200	Island
cg05118764	3	183993721	-0.248248	7.19e-14	ECE2;ECE2;ECE2;ECE2	NM_001037324;NM_014693;NM_001100121;NM_001100120	TSS200;Body;TSS200;TSS200	N_Shore
cg05119206	1	2284167	-0.251758	1.76e-11	MORN1;LOC100129534	NM_024848;NR_024489	Body;TSS200
cg05133205	6	32121249	-0.414392	6.62e-32	PPT2;PPT2	NM_138717;NM_005155	TSS200;TSS1500	N_Shore
cg05151811	10	17270250	-0.258112	2.66e-14	VIM	NM_003380	TSS200	N_Shore
cg05156901	22	51016646	-0.208157	9.81e-15	CPT1B;CPT1B;CPT1B;CHKB-CPT1B;CPT1B;CPT1B;CPT1B;CPT1B	NM_152246;NM_001145135;NM_001145137;NR_027928;NM_152245;NM_001145136;NM_004377;NM_001145134	5'UTR;5'UTR;TSS200;Body;5'UTR;5'UTR;5'UTR;5'UTR	Island
cg05164933	4	154710418	-0.276125	3.05e-15	SFRP2	NM_003013	TSS200	Island
cg05166820	6	55444153	-0.274119	3.17e-14	HMGCLL1;HMGCLL1	NM_001042406;NM_019036	TSS200;TSS200	S_Shore
cg05214748	16	31214335	-0.247295	1.18e-18	PYCARD;PYCARD	NM_013258;NM_145182	TSS200;TSS200	S_Shore
cg05241461	19	22816980	-0.223019	4.22e-16	ZNF492	NM_020855	TSS200	N_Shore
cg05293365	15	77287338	-0.234631	7.79e-17	PSTPIP1	NM_003978	TSS200
cg05328547	7	19185139	-0.237677	1.23e-13	FERD3L	NM_152898	TSS200	S_Shore
cg05347878	9	98784231	-0.296105	2.44e-15	NCRNA00092	NR_024129	TSS200	Island
cg05385513	2	56150478	-0.467171	2.61e-32	EFEMP1;EFEMP1;EFEMP1	NM_004105;NM_001039349;NM_001039348	TSS200;5'UTR;5'UTR	Island
cg05402891	14	96152661	0.208683	2.62e-11	TCL1B;TCL1B	NM_199206;NM_004918	TSS200;TSS200
cg05407338	17	8213522	-0.339414	1.06e-23	ARHGEF15	NM_173728	TSS200
cg05447023	15	40531952	-0.281986	6.01e-18	PAK6;PAK6;PAK6	NM_001128628;NM_001128629;NM_020168	5'UTR;5'UTR;TSS200	S_Shore
cg05447343	17	19648925	-0.273044	9.27e-17	ALDH3A1;ALDH3A1;ALDH3A1	NM_000691;NM_001135168;NM_001135167	5'UTR;TSS200;TSS200	S_Shore
cg05470554	7	120969079	-0.316158	1.32e-18	WNT16;WNT16	NM_057168;NM_016087	TSS200;Body	N_Shore
cg05471296	7	27196302	-0.3753	4.22e-21	HOXA7	NM_006896	TSS200	Island
cg05492660	2	71205564	-0.200686	6.52e-11	ANKRD53;ANKRD53	NM_001115116;NM_024933	TSS200;TSS200	Island
cg05527869	17	35294476	-0.262338	1.03e-11	LHX1	NM_005568	TSS200	Island
cg05542338	4	5710407	-0.335083	3.32e-20	EVC2;EVC2	NM_001166136;NM_147127	5'UTR;TSS200	Island
cg05555633	6	28483691	-0.271256	7.05e-17	GPX6	NM_182701	TSS200
cg05555951	11	55872478	0.284557	2.5e-12	OR8H2	NM_001005200	TSS200
cg05636175	8	22960397	-0.275872	5.36e-11	TNFRSF10C	NM_003841	TSS200	Island
cg05641843	17	7477972	0.257021	2.89e-13	EIF4A1;SNORA48	NM_001416;NR_002918	Body;TSS200	S_Shore
cg05659187	2	70995522	-0.226527	3.98e-11	ADD2;ADD2;ADD2;ADD2;ADD2	NM_017484;NM_017483;NM_017482;NM_017488;NM_001617	TSS200;TSS200;TSS200;TSS200;TSS200	S_Shore
cg05719612	10	18629545	-0.340801	2.01e-19	CACNB2;CACNB2;CACNB2;CACNB2;CACNB2;CACNB2;CACNB2;CACNB2	NM_201571;NM_201590;NM_201593;NM_000724;NM_201597;NM_201572;NM_201596;NM_001167945	Body;TSS200;Body;Body;Body;Body;Body;Body
cg05726600	7	150498594	-0.218287	1.03e-13	TMEM176B;TMEM176B;TMEM176B;TMEM176B;TMEM176A	NM_014020;NM_001101314;NM_001101311;NM_001101312;NM_018487	TSS200;TSS1500;TSS1500;TSS1500;5'UTR	S_Shore
cg05729200	2	102091321	-0.212572	4.16e-14	RFX8	NM_001145664	TSS200	S_Shore
cg05740243	10	135160775	-0.274104	2.23e-14	PRAP1;PRAP1	NM_145202;NM_001145201	TSS200;TSS200
cg05743885	7	27196365	-0.286778	1.14e-22	HOXA7	NM_006896	TSS200	Island
cg05746024	1	154540074	-0.339703	1.77e-18	CHRNB2	NM_000748	TSS200	N_Shore
cg05756029	11	18230754	-0.308003	4.48e-17	LOC494141;LOC494141;LOC494141	NR_026541;NR_026563;NR_026564	Body;TSS200;Body	Island
cg05800416	8	19460097	-0.212492	7.36e-15	CSGALNACT1;CSGALNACT1;CSGALNACT1	NM_001130518;NR_024040;NM_018371	TSS200;Body;5'UTR	Island
cg05815196	22	31536540	-0.292718	1.11e-23	PLA2G3	NM_015715	TSS200
cg05816193	6	26018127	-0.224967	4.65e-14	HIST1H1A	NM_005325	TSS200	N_Shelf
cg05817758	11	13030567	-0.295369	1.46e-20	RASSF10	NM_001080521	TSS200	Island
cg05817845	20	42816226	-0.276008	1.91e-21	JPH2;JPH2	NM_175913;NM_020433	TSS200;TSS200
cg05845376	5	140683632	-0.215317	6.36e-13	SLC25A2	NM_031947	TSS200	Island
cg05875017	2	233390771	-0.251066	5.89e-18	CHRND	NM_000751	TSS200	S_Shore
cg05890484	5	78407552	-0.22642	1.29e-12	BHMT	NM_001713	TSS200
cg05890620	19	10397612	-0.21947	1.19e-17	ICAM4;ICAM4;ICAM4	NM_001544;NM_022377;NM_001039132	TSS200;TSS200;TSS200	Island
cg05907835	16	31214346	-0.257528	9.26e-17	PYCARD;PYCARD	NM_013258;NM_145182	TSS200;TSS200	S_Shore
cg05908371	20	25129529	-0.233907	2.2e-23	LOC284798;LOC284798;LOC284798	NR_027093;NR_027092;NR_027091	TSS1500;TSS200;TSS200	Island
cg05923226	19	15121516	-0.201367	7e-12	CCDC105	NM_173482	TSS200	N_Shore
cg05924254	4	1107720	-0.20294	3.71e-16	RNF212;RNF212	NM_001131034;NM_194439	TSS200;TSS200	Island
cg05933736	13	109248331	-0.300843	2.84e-13	MYO16	NM_015011	TSS200
cg05949640	4	2627057	-0.223019	8.27e-14	FAM193A	NM_003704	TSS200
cg05994094	18	31020806	-0.203562	7.84e-14	C18orf34;C18orf34	NM_198995;NM_001105528	TSS200;TSS1500	Island
cg05997350	10	50817104	-0.230273	6.51e-14	SLC18A3;CHAT	NM_003055;NM_020984	TSS1500;TSS200	Island
cg06083483	17	32646006	0.295232	1.21e-11	CCL8	NM_005623	TSS200
cg06126713	7	16505617	-0.452113	7.46e-27	SOSTDC1	NM_015464	TSS200
cg06132028	6	133562466	-0.289811	2.84e-27	EYA4;EYA4;EYA4	NM_172103;NM_172105;NM_004100	TSS200;TSS200;TSS200	Island
cg06145435	7	1022769	-0.32108	2.08e-24	CYP2W1	NM_017781	TSS200	N_Shore
cg06148175	11	67418148	-0.217748	2.77e-11	ACY3	NM_080658	TSS200
cg06179011	11	843897	-0.265674	1.27e-19	TSPAN4;TSPAN4;TSPAN4;TSPAN4;TSPAN4;POLR2L;TSPAN4;TSPAN4	NM_001025237;NM_001025238;NM_001025234;NM_001025239;NM_001025236;NM_021128;NM_003271;NM_001025235	TSS1500;5'UTR;TSS200;5'UTR;5'UTR;TSS1500;5'UTR;5'UTR	S_Shore
cg06181069	1	154293494	-0.260191	8.41e-17	AQP10	NM_080429	TSS200
cg06196145	11	818752	-0.276434	2.61e-12	PNPLA2	NM_020376	TSS200	N_Shore
cg06204062	3	116164512	-0.287121	2.34e-17	LSAMP	NM_002338	TSS200
cg06214007	1	89829308	-0.286262	2.33e-16	GBP6	NM_198460	TSS200
cg06222062	1	20396690	-0.228871	3.83e-17	PLA2G5	NM_000929	TSS200
cg06223162	1	101003688	-0.33555	6.51e-21	GPR88	NM_022049	TSS200	N_Shore
cg06233731	12	18890872	0.245788	6.75e-12	PLCZ1;CAPZA3;PLCZ1	NM_033123;NM_033328;NM_033123	1stExon;TSS200;5'UTR
cg06244497	19	39466575	-0.403634	7.88e-29	FBXO17	NM_024907	TSS200	S_Shore
cg06263461	20	45280237	-0.356394	6.86e-35	SLC13A3;SLC13A3	NM_022829;NM_001011554	TSS200;5'UTR	S_Shore
cg06264679	6	32121433	-0.301988	1.02e-24	PPT2;PPT2	NM_138717;NM_005155	Body;TSS200	N_Shore
cg06274159	4	188916867	-0.360947	5.72e-17	ZFP42	NM_174900	TSS200	Island
cg06282270	11	61062910	-0.355622	1.94e-13	VWCE	NM_152718	TSS200	Island
cg06301550	20	37230484	-0.306608	2.25e-20	C20orf95	NM_001164431	TSS200	N_Shore
cg06346505	10	116164640	-0.303478	3.51e-17	AFAP1L2;AFAP1L2	NM_032550;NM_001001936	TSS200;TSS200	S_Shore
cg06363129	7	16505602	-0.461533	1.07e-29	SOSTDC1	NM_015464	TSS200
cg06385187	20	44098287	-0.406156	1.85e-32	WFDC2	NM_006103	TSS200	Island
cg06386478	8	19460136	-0.29002	8.25e-14	CSGALNACT1;CSGALNACT1;CSGALNACT1	NM_001130518;NR_024040;NM_018371	TSS200;Body;5'UTR	Island
cg06390536	17	73584068	-0.284525	2.82e-19	MYO15B	NR_003587	TSS200	Island
cg06407657	20	43937138	-0.227876	2.78e-17	MATN4;RBPJL;MATN4;MATN4	NM_030592;NM_014276;NM_003833;NM_030590	TSS200;Body;TSS200;TSS200	S_Shore
cg06426416	4	5710403	-0.359143	6.85e-22	EVC2;EVC2	NM_001166136;NM_147127	5'UTR;TSS200	Island
cg06428163	13	96204856	-0.240775	3.46e-12	CLDN10;CLDN10;CLDN10	NM_006984;NM_182848;NM_001160100	TSS200;Body;Body	Island
cg06459000	11	111411199	-0.254906	8.12e-20	LAYN	NM_178834	TSS200	Island
cg06460869	10	17270094	-0.255332	3.5e-11	VIM	NM_003380	TSS200	N_Shore
cg06480736	5	101632321	-0.338725	2.1e-20	SLCO4C1	NM_180991	TSS200	Island
cg06515144	1	179545091	-0.215587	5.81e-16	NPHS2	NM_014625	TSS200	Island
cg06515543	19	5823791	0.235323	3.86e-12	NRTN	NM_004558	TSS200	N_Shore
cg06523744	22	39410145	-0.227763	2.04e-18	APOBEC3C	NM_014508	TSS200
cg06530441	22	51016950	-0.27427	4.44e-21	CPT1B;CPT1B;CPT1B;CHKB-CPT1B;CPT1B;CPT1B;CPT1B;CPT1B	NM_152246;NM_001145137;NM_001145135;NR_027928;NM_152245;NM_001145136;NM_001145134;NM_004377	TSS200;TSS1500;5'UTR;Body;5'UTR;5'UTR;5'UTR;TSS200	Island
cg06532037	2	191045430	-0.333597	4.76e-27	C2orf88;C2orf88;C2orf88;C2orf88	NM_001042521;NM_032321;NM_001042519;NM_001042520	5'UTR;TSS1500;TSS200;5'UTR	Island
cg06534427	22	39713022	0.259879	7.74e-20	RPL3;RNU86;RPL3	NM_000967;NR_000026;NM_001033853	Body;TSS200;Body	N_Shelf
cg06543018	3	139258822	-0.219255	2.7e-17	RBP1;RBP1;RBP1	NM_001130992;NM_001130993;NM_002899	TSS200;TSS200;TSS200	S_Shore
cg06553841	7	120628572	-0.259155	7.13e-12	C7orf58;C7orf58	NM_001105533;NM_024913	TSS1500;TSS200
cg06563300	12	100750811	-0.393129	1.76e-24	SLC17A8;SLC17A8	NM_001145288;NM_139319	TSS200;TSS200
cg06571407	20	44746823	-0.252365	1.92e-13	CD40;CD40	NM_152854;NM_001250	TSS200;TSS200	Island
cg06630413	12	54366875	-0.230971	2.36e-11	HOXC11	NM_014212	TSS200	Island
cg06634716	1	217311151	-0.244295	5.48e-14	ESRRG	NM_001134285	TSS200	Island
cg06652329	12	102874566	-0.298772	9.03e-14	IGF1;IGF1;IGF1	NM_001111285;NM_001111283;NM_000618	TSS200;TSS200;TSS200
cg06665109	19	54369436	-0.28114	2.3e-11	MYADM	NM_001020820	TSS200	Island
cg06666025	16	66613278	-0.256189	1.61e-14	CMTM2	NM_144673	TSS200	Island
cg06677890	5	149887486	-0.279429	8.88e-19	NDST1	NM_001543	TSS200
cg06710648	1	58716377	-0.236266	7.01e-13	DAB1	NM_021080	TSS200	S_Shore
cg06720425	3	25469694	-0.29969	2.46e-24	RARB;RARB	NM_016152;NM_000965	TSS200;TSS200
cg06732439	2	239140318	-0.246795	4.57e-12	LOC151174;LOC643387;LOC151174	NR_026925;NR_026923;NR_026926	TSS200;TSS200;TSS200	Island
cg06733794	10	123922970	-0.331822	5.74e-33	TACC2;TACC2;TACC2;TACC2	NM_206862;NM_206860;NM_006997;NM_206861	Body;TSS200;TSS200;Body	Island
cg06757585	5	140753531	-0.263929	6.72e-18	PCDHGA4;PCDHGA1;PCDHGA6;PCDHGA5;PCDHGB1;PCDHGA3;PCDHGA2;PCDHGA6;PCDHGB2;PCDHGB3	NM_018917;NM_018912;NM_032086;NM_018918;NM_018922;NM_018916;NM_018915;NM_018919;NM_018923;NM_018924	Body;Body;TSS200;Body;Body;Body;Body;TSS200;Body;Body	N_Shore
cg06782686	14	52535964	-0.253579	3.65e-17	NID2	NM_007361	TSS200	Island
cg06784539	7	138483046	-0.202226	3.24e-12	TMEM213;ATP6V0A4;ATP6V0A4	NM_001085429;NM_130840;NM_020632	Body;TSS200;TSS200
cg06785746	17	44896166	-0.261547	6.03e-23	WNT3	NM_030753	TSS200	Island
cg06848148	2	137748455	0.227376	5.34e-12	THSD7B	NM_001080427	TSS200
cg06872822	5	6582121	-0.221635	2.33e-18	LOC255167;LOC255167	NR_024424;NR_024423	TSS1500;TSS200	N_Shore
cg06893362	20	47897124	0.261954	1.35e-15	C20orf199;C20orf199;SNORD12;C20orf199	NR_003605;NR_003606;NR_003030;NR_003604	Body;Body;TSS200;Body	S_Shore
cg06907053	2	106015869	-0.268279	4.83e-20	FHL2;FHL2;FHL2;FHL2	NM_001450;NM_201557;NM_201555;NM_001039492	TSS200;5'UTR;TSS200;TSS1500	Island
cg06945399	7	127671195	-0.230079	4.49e-13	LRRC4;SND1	NM_022143;NM_014390	TSS200;Body	Island
cg06947913	12	50297793	-0.363727	4.29e-27	FAIM2	NM_012306	TSS200	Island
cg06952660	1	67773044	-0.252002	2.25e-11	IL12RB2	NM_001559	TSS200	N_Shore
cg06966660	10	123923066	-0.306823	1.61e-26	TACC2;TACC2;TACC2;TACC2	NM_206862;NM_206860;NM_006997;NM_206861	Body;TSS200;TSS200;Body	Island
cg06980169	12	111127139	-0.350914	1.07e-21	HVCN1;HVCN1	NM_032369;NM_001040107	TSS200;5'UTR	Island
cg07003407	21	45232601	-0.239699	1.78e-15	LOC284837	NR_026961	TSS200
cg07007400	12	52626831	-0.232278	5.38e-14	KRT7	NM_005556	TSS200	Island
cg07028914	6	85474090	-0.228587	3.13e-12	TBX18	NM_001080508	TSS200	Island
cg07034362	3	125899552	-0.257336	7.14e-16	ALDH1L1	NM_012190	TSS200	Island
cg07064711	8	117950335	-0.266696	1.61e-13	C8orf85	NM_001025357	TSS200	N_Shore
cg07101841	17	75315527	-0.269165	2.26e-14	SEPT9;SEPT9;SEPT9	NM_001113492;NM_006640;NM_001113491	5'UTR;TSS200;Body
cg07102229	12	47219958	-0.203354	3.2e-11	SLC38A4;SLC38A4	NM_001143824;NM_018018	TSS200;TSS200
cg07121644	11	46383031	-0.240288	1.12e-24	DGKZ;DGKZ;DGKZ;DGKZ	NM_201533;NM_001105540;NM_003646;NM_201532	Body;TSS200;Body;Body
cg07121856	7	95025736	-0.292583	8.26e-33	PON3	NM_000940	TSS200	Island
cg07125905	5	140767364	-0.215811	1.07e-13	PCDHGA4;PCDHGA6;PCDHGA1;PCDHGA5;PCDHGB1;PCDHGA3;PCDHGA2;PCDHGA7;PCDHGB2;PCDHGB4;PCDHGB4;PCDHGB3	NM_018917;NM_018919;NM_018912;NM_018918;NM_018922;NM_018916;NM_018915;NM_018920;NM_018923;NM_003736;NM_032098;NM_018924	Body;Body;Body;Body;Body;Body;Body;Body;Body;TSS200;TSS200;Body	Island
cg07143805	20	56286671	0.25647	7.26e-13	PMEPA1;PMEPA1;PMEPA1	NM_199169;NM_199170;NM_199171	TSS1500;TSS1500;TSS200	S_Shore
cg07145284	11	66084631	-0.298163	1e-18	CD248	NM_020404	TSS200	S_Shore
cg07173972	20	61583979	-0.280124	6.98e-12	SLC17A9	NM_022082	TSS200	Island
cg07189401	11	19736333	-0.207293	1.99e-11	LOC100126784;NAV2;NAV2;NAV2	NR_015384;NM_182964;NM_001111018;NM_145117	TSS200;Body;Body;Body	S_Shore
cg07204280	18	12254551	-0.254117	1.09e-14	CIDEA;CIDEA	NM_001279;NM_198289	Body;TSS200	Island
cg07212778	2	119916510	-0.246524	3.02e-25	C1QL2	NM_182528	TSS200	Island
cg07220448	7	16505592	-0.449391	5.31e-31	SOSTDC1	NM_015464	TSS200
cg07220922	3	10806022	-0.260989	4.76e-16	LOC285370	NR_027102	TSS200
cg07222863	8	104153592	-0.200569	4.93e-17	C8orf56;BAALC;BAALC	NR_027071;NM_024812;NM_001024372	TSS200;Body;Body	S_Shore
cg07227926	12	104609526	-0.299634	3.34e-34	TXNRD1	NM_001093771	TSS200	Island
cg07266404	12	54447584	-0.313085	2.37e-17	HOXC4;HOXC4	NM_014620;NM_153633	5'UTR;TSS200	N_Shore
cg07302677	7	128550862	-0.20864	1.13e-15	KCP;KCP	NM_001135914;NM_199349	TSS200;TSS200	Island
cg07312701	13	46189883	-0.212653	9.05e-11	FAM194B	NM_182542	TSS200
cg07317017	15	74218715	-0.2457	2.27e-20	LOXL1	NM_005576	TSS200	Island
cg07326438	11	57194562	-0.291037	3.47e-13	SLC43A3;SLC43A3;SLC43A3;SLC43A3	NM_199329;NM_014096;NM_199329;NM_017611	5'UTR;TSS200;1stExon;5'UTR	Island
cg07330114	3	11624023	-0.392519	3.97e-21	VGLL4;VGLL4;VGLL4	NM_014667;NM_001128220;NM_001128219	Body;TSS200;Body
cg07347092	12	124246927	-0.277761	3.01e-12	DNAH10	NM_207437	TSS200	Island
cg07387286	8	39172120	-0.248259	7.94e-18	ADAM5P	NR_001448	TSS200
cg07394266	9	71155970	-0.225733	9.13e-17	C9orf71	NM_153237	TSS200
cg07402669	20	57090015	-0.220224	1.39e-16	APCDD1L	NM_153360	TSS200	Island
cg07412043	2	137748366	0.210076	2.52e-12	THSD7B	NM_001080427	TSS200
cg07429623	1	205326201	-0.317302	1.43e-15	KLHDC8A	NM_018203	TSS200
cg07445246	14	96180653	-0.215507	2.82e-11	TCL1A;TCL1A	NM_021966;NM_001098725	TSS200;TSS200	Island
cg07476508	11	111783355	-0.204344	4.49e-21	CRYAB;HSPB2	NM_001885;NM_001541	TSS1500;TSS200
cg07484673	7	99155878	-0.289517	1.82e-16	ZNF655;ZNF655;ZNF655;ZNF655;ZNF655;ZNF655;ZNF655;ZNF655	NM_001085366;NM_001085368;NM_001009960;NM_138494;NM_001009958;NM_024061;NM_001083956;NM_001085367	TSS200;TSS1500;TSS1500;TSS200;TSS1500;TSS200;TSS200;TSS1500	Island
cg07485916	15	90039805	-0.293024	6.11e-23	RHCG	NM_016321	TSS200	Island
cg07486895	18	59560433	-0.37393	1.91e-17	RNF152	NM_173557	TSS200	N_Shore
cg07496545	5	140683737	-0.241575	1.07e-17	SLC25A2	NM_031947	TSS200	Island
cg07516252	14	24641201	-0.258906	2.44e-21	REC8;REC8	NM_001048205;NM_005132	TSS200;TSS200	Island
cg07540103	17	6679499	-0.206267	3.54e-12	FBXO39	NM_153230	TSS200	Island
cg07550362	7	97361201	-0.272928	3.31e-13	TAC1;TAC1;TAC1;TAC1	NM_013998;NM_013997;NM_013996;NM_003182	TSS200;TSS200;TSS200;TSS200	Island
cg07550921	8	122651520	-0.205817	9.08e-12	HAS2;HAS2AS	NM_005328;NR_002835	5'UTR;TSS200	N_Shore
cg07578695	4	25657414	-0.260747	1.44e-16	SLC34A2	NM_006424	TSS200	Island
cg07592513	19	49994239	0.22109	7.05e-16	SNORD35A;RPL13AP5;RPL13A	NR_000018;NR_026712;NM_012423	TSS200;Body;Body	S_Shelf
cg07599133	19	35068628	-0.317108	1.91e-31	LOC643719	NR_027620	TSS200	Island
cg07609788	20	39995652	-0.223467	5.36e-20	EMILIN3	NM_052846	TSS200	Island
cg07621046	10	118429658	-0.235808	1.14e-14	C10orf82	NM_144661	TSS200	Island
cg07621749	15	41806141	-0.226192	2.29e-16	LTK;LTK;LTK	NM_206961;NM_002344;NM_001135685	TSS200;TSS200;TSS200	S_Shore
cg07642043	16	10276674	-0.2025	3.34e-13	GRIN2A;GRIN2A;GRIN2A	NM_001134408;NM_001134407;NM_000833	TSS1500;TSS1500;TSS200	Island
cg07676859	20	23015932	-0.370343	2.42e-31	SSTR4	NM_001052	TSS200	Island
cg07696099	8	133573809	0.397636	2.24e-18	HPYR1	NR_026684	TSS200
cg07702750	7	28998214	-0.292882	1.9e-15	TRIL	NM_014817	TSS200	Island
cg07717903	5	140753536	-0.20242	1.97e-16	PCDHGA4;PCDHGA1;PCDHGA6;PCDHGA5;PCDHGB1;PCDHGA3;PCDHGA2;PCDHGA6;PCDHGB2;PCDHGB3	NM_018917;NM_018912;NM_032086;NM_018918;NM_018922;NM_018916;NM_018915;NM_018919;NM_018923;NM_018924	Body;Body;TSS200;Body;Body;Body;Body;TSS200;Body;Body	N_Shore
cg07727884	17	19290503	-0.234578	1.86e-21	MFAP4	NM_002404	TSS200
cg07730329	5	140810137	-0.234888	6.77e-12	PCDHGA4;PCDHGA11;PCDHGA11;PCDHGA9;PCDHGA1;PCDHGB1;PCDHGB6;PCDHGA12;PCDHGB3;PCDHGB7;PCDHGA6;PCDHGA8;PCDHGA10;PCDHGA5;PCDHGB4;PCDHGA3;PCDHGA2;PCDHGA12;PCDHGB2;PCDHGA7;PCDHGB5	NM_018917;NM_032092;NM_018914;NM_018921;NM_018912;NM_018922;NM_018926;NM_003735;NM_018924;NM_018927;NM_018919;NM_032088;NM_018913;NM_018918;NM_003736;NM_018916;NM_018915;NM_032094;NM_018923;NM_018920;NM_018925	Body;Body;Body;Body;Body;Body;Body;TSS200;Body;Body;Body;Body;Body;Body;Body;Body;Body;TSS200;Body;Body;Body	N_Shore
cg07731871	10	18629568	-0.315993	2.21e-20	CACNB2;CACNB2;CACNB2;CACNB2;CACNB2;CACNB2;CACNB2;CACNB2	NM_201571;NM_201590;NM_201593;NM_000724;NM_201597;NM_201572;NM_201596;NM_001167945	Body;TSS200;Body;Body;Body;Body;Body;Body
cg07763768	9	125877923	-0.295899	6.66e-12	C9orf45	NR_026677	TSS200
cg07785737	10	71176850	-0.212217	4.1e-14	TACR2	NM_001057	TSS200
cg07793207	10	95517529	-0.254021	4.44e-13	LGI1	NM_005097	TSS200
cg07795766	22	45608516	-0.308877	2.53e-18	C22orf9;C22orf9	NM_001009880;NM_015264	Body;TSS200
cg07800320	3	125899567	-0.231009	9.68e-17	ALDH1L1	NM_012190	TSS200	Island
cg07813249	4	46392253	-0.201637	4.1e-14	GABRA2;GABRA2	NM_000807;NM_001114175	TSS200;TSS1500	Island
cg07816687	16	67197186	-0.320983	1.05e-23	HSF4;HSF4;FBXL8	NM_001040667;NM_001538;NM_018378	TSS200;TSS200;Body	Island
cg07834955	10	99531879	-0.390487	4.38e-21	SFRP5	NM_003015	TSS200	Island
cg07838272	7	116164670	-0.306484	1.4e-24	CAV1	NM_001753	TSS200	N_Shore
cg07842862	2	73299145	-0.275522	2.26e-16	SFXN5	NM_144579	TSS200	Island
cg07844977	6	2903699	-0.205468	4.04e-16	SERPINB9	NM_004155	TSS200	Island
cg07846081	3	131754018	-0.276663	2.15e-11	CPNE4	NM_130808	TSS200	Island
cg07868721	8	117950348	-0.220206	8.7e-12	C8orf85	NM_001025357	TSS200	N_Shore
cg07871202	3	42306580	-0.241674	5.44e-13	CCK	NM_000729	TSS200	Island
cg07871590	7	127671193	-0.300075	8.18e-16	LRRC4;SND1	NM_022143;NM_014390	TSS200;Body	Island
cg07908984	3	12800836	-0.248086	2.83e-17	TMEM40	NM_018306	TSS200
cg07935264	2	113594375	-0.342508	9.41e-22	IL1B	NM_000576	TSS200
cg07978472	4	122686493	-0.264959	4.94e-16	TMEM155;LOC100192379	NM_152399;NR_024365	TSS200;Body	Island
cg07980518	18	59560394	-0.400323	1.09e-23	RNF152	NM_173557	TSS200	N_Shore
cg07998554	19	14785776	0.252129	7.26e-11	EMR3	NM_032571	TSS200
cg08014964	17	10372972	0.326235	7.98e-15	MYH4	NM_017533	TSS200
cg08034379	2	228736324	-0.233504	3.6e-19	WDR69	NM_178821	TSS200	Island
cg08047907	1	169396858	-0.399857	2.17e-21	C1orf114	NM_021179	TSS200	Island
cg08063911	5	133451474	-0.266623	4.73e-17	TCF7;TCF7;TCF7;TCF7;TCF7;TCF7;TCF7;TCF7	NM_213648;NM_001134851;NM_201632;NM_201633;NM_201634;NM_003202;NM_001134852;NM_213648	5'UTR;TSS200;5'UTR;5'UTR;5'UTR;Body;TSS200;1stExon	S_Shore
cg08076018	9	129885080	-0.363074	4e-19	ANGPTL2;RALGPS1	NM_012098;NM_014636	TSS200;Body
cg08104202	1	169396712	-0.322243	1.91e-23	C1orf114	NM_021179	TSS200	Island
cg08119553	15	93616966	-0.21416	1.08e-15	RGMA;RGMA;RGMA;RGMA;RGMA;RGMA	NM_001166283;NM_020211;NM_001166289;NM_001166288;NM_001166286;NM_001166287	1stExon;Body;TSS200;TSS200;TSS1500;5'UTR	Island
cg08125125	5	149980486	-0.219271	1.57e-15	SYNPO	NM_001166208	TSS200
cg08169864	14	54421413	-0.236112	1.71e-13	BMP4;BMP4;BMP4	NM_130851;NM_001202;NM_130850	TSS200;5'UTR;5'UTR	Island
cg08177833	16	88717537	-0.3406	1.17e-35	CYBA	NM_000101	TSS200	Island
cg08194879	6	123317569	-0.24769	1.84e-20	CLVS2	NM_001010852	TSS200	Island
cg08199758	16	3062426	-0.375503	8.25e-27	CLDN9	NM_020982	TSS200	N_Shore
cg08231096	2	137748460	0.274763	3.35e-15	THSD7B	NM_001080427	TSS200
cg08231493	8	17271093	-0.245456	5.87e-14	MTMR7	NM_004686	TSS200	Island
cg08256536	8	124215129	0.25862	2.5e-11	FAM83A;FAM83A;LOC100131726	NM_032899;NM_207006;NR_024479	Body;Body;TSS200
cg08266417	2	201450575	-0.320365	7.32e-29	AOX1	NM_001159	TSS200	Island
cg08269485	11	1769382	-0.33776	2.19e-13	HCCA2;LOC402778	NM_053005;NM_001170820	Body;TSS200	Island
cg08292467	5	140782510	-0.211225	6.99e-12	PCDHGA4;PCDHGA6;PCDHGA9;PCDHGA1;PCDHGA8;PCDHGA5;PCDHGB1;PCDHGB4;PCDHGA3;PCDHGA9;PCDHGA2;PCDHGA7;PCDHGB2;PCDHGB5;PCDHGB3	NM_018917;NM_018919;NM_018921;NM_018912;NM_032088;NM_018918;NM_018922;NM_003736;NM_018916;NM_032089;NM_018915;NM_018920;NM_018923;NM_018925;NM_018924	Body;Body;TSS200;Body;Body;Body;Body;Body;Body;TSS200;Body;Body;Body;Body;Body	S_Shelf
cg08296680	17	80186275	-0.2185	9.32e-15	SLC16A3;SLC16A3	NM_001042422;NM_004207	TSS200;TSS1500	Island
cg08320524	21	39644354	-0.23548	2.9e-14	KCNJ15;KCNJ15;KCNJ15	NM_002243;NM_170736;NM_170737	5'UTR;5'UTR;TSS200
cg08332908	17	38465326	-0.285374	1.29e-26	RARA	NM_000964	TSS200
cg08336287	10	11206892	-0.200429	3.74e-16	CUGBP2;CUGBP2;CUGBP2;CUGBP2	NM_001025076;NM_006561;NM_001025077;NM_001083591	TSS200;Body;Body;TSS200	N_Shore
cg08351336	5	71014820	-0.313721	2.94e-21	CARTPT	NM_004291	TSS200	N_Shore
cg08369368	5	176559881	-0.258298	8.31e-22	NSD1;NSD1	NM_172349;NM_022455	TSS200;TSS1500	Island
cg08373610	2	198540621	-0.242037	1.57e-12	RFTN2	NM_144629	TSS200
cg08421126	2	43019854	-0.401127	2.46e-17	HAAO	NM_012205	TSS200	Island
cg08432013	11	83393570	-0.338236	3.1e-19	DLG2;DLG2;DLG2;DLG2	NM_001142699;NM_001364;NM_001142700;NM_001142702	Body;Body;Body;TSS200
cg08443357	20	1310000	-0.272206	8.15e-17	SDCBP2	NM_080489	TSS200	S_Shelf
cg08463758	20	39995649	-0.235466	9.97e-21	EMILIN3	NM_052846	TSS200	Island
cg08495770	10	106400824	-0.228073	2.88e-11	SORCS3	NM_014978	TSS200	Island
cg08505647	11	59807594	0.214849	6.26e-13	PLAC1L	NM_173801	TSS200
cg08509991	10	105845720	-0.222429	3.56e-13	COL17A1	NM_000494	TSS200
cg08516516	5	115152492	-0.226989	5.99e-14	CDO1	NM_001801	TSS200	Island
cg08520743	7	95025829	-0.267559	2e-17	PON3	NM_000940	TSS200	Island
cg08530414	11	35160400	-0.234311	3.71e-12	CD44;CD44;CD44;CD44;CD44	NM_001001389;NM_001001392;NM_001001391;NM_001001390;NM_000610	TSS200;TSS200;TSS200;TSS200;TSS200	Island
cg08542865	6	2842248	-0.281953	2.91e-15	SERPINB1	NM_030666	TSS200	Island
cg08569678	8	143781397	-0.279973	3.47e-13	LY6K;LY6K;LY6K	NM_001160355;NM_001160354;NM_017527	TSS200;TSS200;TSS200	N_Shore
cg08574629	1	155290542	-0.240013	1.01e-11	RUSC1;C1orf104;RUSC1	NM_001105203;NM_001039517;NM_001105204	TSS200;3'UTR;TSS200	N_Shore
cg08582356	8	86351018	-0.23815	5.65e-14	CA3	NM_005181	TSS200	Island
cg08599448	19	11689614	-0.22541	3.39e-12	ACP5;ACP5;ACP5;ACP5	NM_001611;NM_001111036;NM_001111034;NM_001111035	TSS1500;5'UTR;TSS200;5'UTR	Island
cg08611810	2	54087178	-0.262095	4.52e-20	LOC100302652;GPR75	NM_001164165;NM_006794	TSS200;TSS200	Island
cg08640923	2	220117945	-0.35594	4.73e-28	TUBA4B;TUBA4A	NR_003063;NM_006000	TSS200;Body	Island
cg08668790	19	58220662	-0.346782	8.82e-22	ZNF154	NM_001085384	TSS200	S_Shore
cg08699681	10	135160713	-0.210357	1.66e-17	PRAP1;PRAP1	NM_145202;NM_001145201	TSS200;TSS200
cg08712932	6	133562463	-0.290641	3.35e-28	EYA4;EYA4;EYA4	NM_172103;NM_172105;NM_004100	TSS200;TSS200;TSS200	Island
cg08725840	11	89224774	-0.234672	1.85e-11	NOX4;NOX4;NOX4;NOX4	NM_001143837;NR_026571;NM_016931;NM_001143836	5'UTR;TSS200;TSS200;TSS200	S_Shore
cg08730348	16	31214307	-0.359874	4.6e-29	PYCARD;PYCARD	NM_013258;NM_145182	TSS200;TSS200	S_Shore
cg08748913	5	137071788	-0.242391	3e-15	KLHL3	NM_017415	TSS200
cg08762247	17	53800372	-0.263013	1.25e-16	TMEM100;TMEM100	NM_018286;NM_001099640	TSS200;5'UTR
cg08772752	3	48632672	-0.255404	1.91e-19	COL7A1	NM_000094	TSS200	Island
cg08786003	1	157670710	0.354108	1.12e-14	FCRL3	NM_052939	TSS200
cg08828819	7	95025836	-0.264173	3.1e-14	PON3	NM_000940	TSS200	Island
cg08829841	10	129535348	-0.292435	5.18e-19	FOXI2	NM_207426	TSS200	Island
cg08835221	22	38071607	-0.225646	4.52e-17	LGALS1	NM_002305	TSS200	N_Shore
cg08839210	17	27045048	-0.218494	6.49e-13	RAB34;RAB34;RAB34;RAB34;RAB34;RAB34;RAB34	NM_001144942;NM_001144943;NR_024579;NM_001142624;NM_031934;NM_001142625;NR_024575	TSS200;Body;Body;Body;TSS200;Body;Body	Island
cg08843517	16	88717464	-0.462464	6.63e-36	CYBA	NM_000101	TSS200	Island
cg08848958	16	1384655	-0.296926	5.61e-19	BAIAP3	NM_003933	TSS200	Island
cg08849150	6	117087010	-0.250084	1.83e-14	FAM162B	NM_001085480	TSS200	S_Shore
cg08856601	1	65730351	-0.273787	7.41e-14	DNAJC6	NM_014787	TSS200	N_Shore
cg08889480	10	47746789	-0.259742	2.01e-14	ANXA8L2	NM_001630	TSS200
cg08891071	5	150399909	-0.277865	1.45e-14	GPX3	NM_002084	TSS200	N_Shore
cg08901098	17	66255244	-0.201097	1.34e-19	ARSG	NM_014960	TSS200	Island
cg08917933	1	19615303	-0.202865	1.99e-17	AKR7A3	NM_012067	TSS200	Island
cg08941457	20	25129562	-0.254324	2.24e-20	LOC284798;LOC284798;LOC284798	NR_027093;NR_027091;NR_027092	TSS1500;TSS200;TSS1500	Island
cg08952506	2	201450610	-0.361607	4.44e-31	AOX1	NM_001159	TSS200	Island
cg08961621	21	39644244	-0.276617	1.35e-18	KCNJ15;KCNJ15;KCNJ15	NM_002243;NM_170736;NM_170737	5'UTR;5'UTR;TSS200
cg08962452	12	54366816	-0.233137	2.88e-12	HOXC11	NM_014212	TSS200	Island
cg08966208	11	1769409	-0.27528	2.91e-16	HCCA2;LOC402778	NM_053005;NM_001170820	Body;TSS200	Island
cg08975803	12	52626818	-0.229862	2.02e-18	KRT7	NM_005556	TSS200	Island
cg08983097	6	117586538	-0.232517	6.96e-17	VGLL2;VGLL2	NM_153453;NM_182645	TSS200;TSS200	Island
cg08995609	11	66104115	-0.228075	3.81e-11	RIN1	NM_004292	TSS200	S_Shore
cg09000800	17	4545081	-0.210635	8.88e-11	ALOX15	NM_001140	TSS200	S_Shore
cg09017619	7	27196320	-0.337174	1.01e-19	HOXA7	NM_006896	TSS200	Island
cg09024126	4	16085603	-0.322523	2.17e-31	PROM1;PROM1;PROM1	NM_001145847;NM_001145848;NM_001145848	TSS200;5'UTR;1stExon	Island
cg09025501	16	88717472	-0.349416	5.18e-31	CYBA	NM_000101	TSS200	Island
cg09030672	16	67197150	-0.235812	6.75e-23	HSF4;HSF4;FBXL8	NM_001040667;NM_001538;NM_018378	TSS200;TSS200;Body	Island
cg09044785	20	30458634	-0.246368	2.08e-12	TTLL9;DUSP15;DUSP15;DUSP15;TTLL9	NM_001008409;NM_177991;NM_001012644;NM_080611;NM_001008409	5'UTR;TSS1500;TSS1500;TSS200;1stExon	Island
cg09085216	1	204329081	-0.276259	5.45e-24	PLEKHA6	NM_014935	TSS200
cg09115984	16	31214426	-0.332601	3.17e-29	PYCARD;PYCARD	NM_013258;NM_145182	TSS200;TSS200	S_Shore
cg09137696	16	56672415	-0.2579	3.92e-14	MT1A	NM_005946	TSS200	Island
cg09147777	11	105480771	-0.217115	5.88e-12	GRIA4;GRIA4;GRIA4;GRIA4	NM_001077244;NM_001077243;NM_000829;NM_001112812	TSS200;TSS200;TSS200;TSS1500	N_Shore
cg09176275	1	60539615	-0.204193	3.33e-13	C1orf87	NM_152377	TSS200	S_Shore
cg09178385	1	35246759	-0.258354	2.32e-17	GJB3;GJB3	NM_024009;NM_001005752	TSS200;TSS1500	N_Shore
cg09208010	14	23305780	-0.296009	8.87e-16	MMP14	NM_004995	TSS200	N_Shore
cg09213124	17	38599508	-0.23517	5.19e-18	IGFBP4	NM_001552	TSS200	Island
cg09236284	7	97361114	-0.407344	5.24e-23	TAC1;TAC1;TAC1;TAC1	NM_013998;NM_013997;NM_013996;NM_003182	TSS200;TSS200;TSS200;TSS200	N_Shore
cg09246479	22	24891129	-0.293111	1.67e-11	C22orf45;C22orf45;UPB1	NR_028483;NR_028484;NM_016327	TSS1500;TSS1500;TSS200	Island
cg09251292	6	117087056	-0.226357	3.89e-15	FAM162B	NM_001085480	TSS200	S_Shore
cg09281364	19	50936093	-0.215629	1.3e-12	MYBPC2	NM_004533	TSS200	S_Shore
cg09293816	19	50015532	-0.240134	2.43e-16	FCGRT;FCGRT	NM_001136019;NM_004107	TSS200;TSS1500	N_Shore
cg09297903	8	42234798	-0.271667	1.92e-16	DKK4	NM_014420	TSS200
cg09321400	16	55690443	-0.286492	1.21e-19	SLC6A2	NM_001043	TSS200	Island
cg09350274	5	137610396	-0.384344	9.95e-13	GFRA3	NM_001496	TSS200	S_Shore
cg09368936	2	43019819	-0.204215	1.16e-14	HAAO	NM_012205	TSS200	Island
cg09396217	8	108510286	-0.230602	6.27e-16	ANGPT1	NM_001146	TSS200
cg09408571	1	101003634	-0.336841	3.78e-28	GPR88	NM_022049	TSS200	N_Shore
cg09414673	7	1022797	-0.274872	1.57e-19	CYP2W1	NM_017781	TSS200	N_Shore
cg09424526	2	223163809	-0.246433	2.79e-16	PAX3;PAX3;PAX3;CCDC140;PAX3;PAX3;PAX3;PAX3;PAX3	NM_181459;NM_000438;NM_181458;NM_153038;NM_013942;NM_181461;NM_001127366;NM_181460;NM_181457	TSS200;TSS200;TSS200;5'UTR;TSS200;TSS200;TSS200;TSS200;TSS200	Island
cg09435929	8	86350913	-0.27983	5.58e-18	CA3	NM_005181	TSS200	Island
cg09465698	5	140787623	-0.352113	6.49e-23	PCDHGA4;PCDHGA6;PCDHGB6;PCDHGA9;PCDHGA1;PCDHGA8;PCDHGA5;PCDHGB1;PCDHGB4;PCDHGA3;PCDHGA2;PCDHGA7;PCDHGB2;PCDHGB5;PCDHGB6;PCDHGB3	NM_018917;NM_018919;NM_032100;NM_018921;NM_018912;NM_032088;NM_018918;NM_018922;NM_003736;NM_018916;NM_018915;NM_018920;NM_018923;NM_018925;NM_018926;NM_018924	Body;Body;TSS200;Body;Body;Body;Body;Body;Body;Body;Body;Body;Body;Body;TSS200;Body	Island
cg09469554	13	96204917	-0.302654	1.54e-15	CLDN10;CLDN10;CLDN10	NM_006984;NM_182848;NM_001160100	TSS200;Body;Body	Island
cg09493505	7	49813111	-0.26675	1.01e-19	VWC2	NM_198570	TSS200	Island
cg09515953	19	38747355	-0.248394	3.63e-16	PPP1R14A	NM_033256	TSS200	Island
cg09547119	19	52391367	-0.345258	5.09e-13	ZNF577;ZNF577;ZNF577	NR_024181;NM_032679;NM_001135590	TSS200;TSS200;TSS200	Island
cg09571345	10	26931926	0.216049	1.22e-25	LOC731789	NR_026794	TSS200
cg09577324	11	6890860	0.299705	1.53e-11	OR10A2	NM_001004460	TSS200
cg09614415	10	129535509	-0.270077	3.07e-28	FOXI2	NM_207426	TSS200	Island
cg09629657	5	179220795	-0.298687	7.41e-32	LTC4S	NM_145867	TSS200	N_Shore
cg09674170	16	3062382	-0.304731	5.41e-28	CLDN9	NM_020982	TSS200	N_Shore
cg09676684	11	61062962	-0.218719	1.87e-17	VWCE	NM_152718	TSS200	Island
cg09682051	11	128813008	-0.358411	8.1e-17	TP53AIP1	NM_022112	TSS200
cg09729613	2	201450601	-0.331589	8.08e-40	AOX1	NM_001159	TSS200	Island
cg09737314	17	6899359	-0.323319	1.27e-19	ALOX12	NM_000697	TSS200	Island
cg09807914	11	55135331	0.202589	4.26e-14	OR4A15	NM_001005275	TSS200
cg09827752	1	2461823	-0.349393	2.51e-27	HES5	NM_001010926	TSS200	Island
cg09829319	6	10882238	-0.364234	2.27e-20	GCM2	NM_004752	TSS200	N_Shore
cg09847882	11	128812978	-0.229952	7.3e-15	TP53AIP1	NM_022112	TSS200
cg09854734	16	66613273	-0.21754	3.88e-12	CMTM2	NM_144673	TSS200	Island
cg09857513	7	120969044	-0.250468	2.65e-18	WNT16;WNT16	NM_057168;NM_016087	TSS200;Body	N_Shore
cg09858022	17	38465333	-0.291032	2.6e-29	RARA	NM_000964	TSS200
cg09942999	1	32707389	-0.240835	4.65e-15	MTMR9L	NR_026850	TSS200	S_Shore
cg09952395	11	63258712	-0.242223	3.15e-13	HRASLS5;HRASLS5;HRASLS5	NM_001146728;NM_001146729;NM_054108	TSS200;TSS200;TSS200	Island
cg09957386	7	134144062	-0.254103	1.29e-14	AKR1B1	NM_001628	TSS200	Island
cg09982773	7	128550860	-0.254291	1.65e-15	KCP;KCP	NM_001135914;NM_199349	TSS200;TSS200	Island
cg09994356	20	42875779	-0.442162	1.04e-28	GDAP1L1	NM_024034	TSS200	Island
cg10048349	11	111783267	-0.25056	2.89e-17	CRYAB;HSPB2	NM_001885;NM_001541	TSS1500;TSS200
cg10050661	17	38821420	-0.322198	1.1e-11	KRT222	NM_152349	TSS200
cg10088041	15	45670872	-0.282979	5.26e-29	LOC145663;GATM;GATM	NR_033252;NM_001482;NM_001482	TSS200;1stExon;5'UTR	Island
cg10106804	1	35258594	-0.25501	2.71e-22	GJA4	NM_002060	TSS200	Island
cg10113101	7	30029743	-0.271582	3.34e-11	SCRN1;SCRN1;SCRN1;SCRN1	NM_014766;NM_001145513;NM_001145514;NM_001145515	TSS1500;TSS200;Body;TSS1500	Island
cg10130564	11	117069849	-0.236841	4.88e-15	TAGLN;TAGLN	NM_003186;NM_001001522	TSS200;TSS200
cg10149976	14	52535953	-0.229319	1.01e-17	NID2	NM_007361	TSS200	Island
cg10158541	13	37006265	-0.210775	8.06e-14	CCNA1;CCNA1;CCNA1;CCNA1;CCNA1;CCNA1	NM_001111047;NM_001111047;NM_001111046;NM_001111045;NM_003914;NM_001111046	1stExon;5'UTR;1stExon;TSS200;TSS200;5'UTR	Island
cg10159215	1	99470560	-0.217264	2.26e-22	LPPR5;LPPR5	NM_001010861;NM_001037317	TSS200;TSS200	Island
cg10167837	2	17699762	-0.272579	2.3e-13	RAD51AP2	NM_001099218	TSS200
cg10176692	11	48238296	0.323072	4.01e-13	OR4B1	NM_001005470	TSS200
cg10182317	6	123317487	-0.266169	6.67e-15	CLVS2	NM_001010852	TSS200	Island
cg10184889	8	86350919	-0.240111	1.29e-14	CA3	NM_005181	TSS200	Island
cg10204868	2	131512971	-0.298465	7.13e-18	FAM123C;FAM123C;FAM123C;FAM123C	NM_001105194;NM_152698;NM_001105195;NM_001105193	TSS1500;TSS200;TSS1500;TSS1500	N_Shore
cg10206344	16	31483277	-0.255643	1.76e-17	TGFB1I1;TGFB1I1;TGFB1I1	NM_015927;NM_001164719;NM_001042454	TSS1500;TSS1500;TSS200	Island
cg10227358	17	4545146	-0.268534	1.81e-12	ALOX15	NM_001140	TSS200	S_Shore
cg10242602	4	188916875	-0.303052	4.78e-16	ZFP42	NM_174900	TSS200	Island
cg10246531	16	88717628	-0.364802	2.85e-23	CYBA	NM_000101	TSS200	S_Shore
cg10257049	5	154230308	-0.335456	3.13e-23	C5orf4	NM_032385	TSS200
cg10266490	1	55013709	-0.349219	1.54e-29	ACOT11;ACOT11	NM_147161;NM_015547	TSS200;TSS200
cg10282491	16	3062368	-0.239415	2.11e-22	CLDN9	NM_020982	TSS200	N_Shore
cg10305311	13	96204873	-0.241976	7.45e-11	CLDN10;CLDN10;CLDN10	NM_006984;NM_182848;NM_001160100	TSS200;Body;Body	Island
cg10316474	22	39410068	-0.241865	7.07e-26	APOBEC3C	NM_014508	TSS200
cg10327428	8	39172022	-0.272047	4.14e-14	ADAM5P	NR_001448	TSS200
cg10338338	12	8088931	-0.239646	1.35e-20	SLC2A3	NM_006931	TSS200
cg10351914	17	19290690	-0.224513	9.89e-18	MFAP4	NM_002404	TSS200
cg10356613	17	35294491	-0.28519	4.62e-15	LHX1	NM_005568	TSS200	Island
cg10372188	11	117748169	-0.23941	8.27e-16	FXYD6;FXYD6;FXYD6;FXYD6;FXYD6	NM_001164836;NM_022003;NM_001164832;NM_001164837;NM_001164831	TSS1500;TSS1500;TSS1500;TSS1500;TSS200	S_Shore
cg10372921	15	74218733	-0.211142	6.07e-20	LOXL1	NM_005576	TSS200	Island
cg10385303	14	36983146	-0.220538	2.14e-13	SFTA3	NM_001101341	TSS200	N_Shore
cg10421979	17	48546321	-0.249069	4.94e-17	CHAD;ACSF2	NM_001267;NM_025149	TSS200;Body	Island
cg10426464	15	62457529	-0.280501	3.63e-13	C2CD4B	NM_001007595	TSS200	Island
cg10435816	5	140797280	-0.20083	6.97e-13	PCDHGA4;PCDHGA9;PCDHGA1;PCDHGB1;PCDHGB7;PCDHGB6;PCDHGB3;PCDHGB7;PCDHGA6;PCDHGA8;PCDHGA10;PCDHGA5;PCDHGB4;PCDHGA3;PCDHGA2;PCDHGB2;PCDHGA7;PCDHGB5	NM_018917;NM_018921;NM_018912;NM_018922;NM_018927;NM_018926;NM_018924;NM_032101;NM_018919;NM_032088;NM_018913;NM_018918;NM_003736;NM_018916;NM_018915;NM_018923;NM_018920;NM_018925	Body;Body;Body;Body;TSS200;Body;Body;TSS200;Body;Body;Body;Body;Body;Body;Body;Body;Body;Body	Island
cg10435838	5	5034303	0.285383	2.23e-13	LOC340094	NR_026994	TSS200
cg10441934	10	100995640	-0.237134	4.84e-12	HPSE2;HPSE2;HPSE2;HPSE2	NM_001166244;NM_001166246;NM_001166245;NM_021828	TSS200;TSS200;TSS200;TSS200	S_Shore
cg10453365	15	90039909	-0.272459	2.88e-28	RHCG	NM_016321	TSS200	Island
cg10521638	4	74734919	-0.229397	4.54e-16	CXCL1	NM_001511	TSS200	Island
cg10522115	10	76859441	0.20716	7.12e-12	DUSP13;DUSP13;DUSP13;DUSP13	NM_001007273;NM_001007272;NM_001007271;NM_016364	Body;Body;3'UTR;TSS200
cg10553103	5	140619567	-0.221839	4.4e-15	PCDHB19P	NR_001282	TSS200	N_Shore
cg10572943	21	34775045	-0.345519	1.26e-14	IFNGR2	NM_005534	TSS200	N_Shore
cg10578996	19	29455873	0.350976	4.17e-16	LOC148145	NR_027318	TSS200
cg10591652	5	167956414	-0.213864	5.87e-11	FBLL1	NR_024356	TSS200	Island
cg10630155	4	16085666	-0.262218	2.38e-21	PROM1;PROM1	NM_001145848;NM_001145847	TSS200;TSS200	Island
cg10661615	10	120355262	-0.210486	4.33e-13	PRLHR	NM_004248	TSS200	Island
cg10678215	5	143191565	0.255045	2.11e-14	HMHB1	NM_021182	TSS200
cg10712173	4	8271414	-0.219723	1.42e-15	HTRA3	NM_053044	TSS200	Island
cg10712623	3	25469577	-0.305869	2.68e-19	RARB;RARB	NM_000965;NM_016152	TSS1500;TSS200
cg10719664	22	22863663	0.251804	3.92e-14	ZNF280B	NM_080764	TSS200	S_Shore
cg10721782	15	90039809	-0.297475	2.38e-24	RHCG	NM_016321	TSS200	Island
cg10749912	10	99531934	-0.213024	5.59e-13	SFRP5	NM_003015	TSS200	Island
cg10765212	2	190044638	-0.388077	6.76e-23	COL5A2	NM_000393	TSS200
cg10772322	19	49116839	0.256953	5.52e-12	FAM83E	NM_017708	TSS200	S_Shore
cg10777851	3	112051808	-0.326351	1.49e-15	CD200;CD200	NM_001004196;NM_005944	TSS200;TSS200	N_Shore
cg10778736	15	45406362	-0.208442	1.23e-11	DUOX2;DUOXA2	NM_014080;NM_207581	TSS200;TSS200	N_Shore
cg10783469	19	52391234	-0.325014	1.39e-21	ZNF577;ZNF577;ZNF577	NR_024181;NM_032679;NM_001135590	TSS200;TSS200;TSS200	Island
cg10784386	5	79330943	-0.308282	1.72e-19	THBS4	NM_003248	TSS200	Island
cg10882304	10	123923099	-0.230412	7.91e-25	TACC2;TACC2;TACC2;TACC2	NM_206862;NM_206860;NM_006997;NM_206861	Body;TSS200;TSS200;Body	Island
cg10911913	17	33700817	-0.28564	5.95e-11	SLFN11;SLFN11;SLFN11;SLFN11;SLFN11	NM_001104590;NM_001104588;NM_152270;NM_001104587;NM_001104589	TSS200;TSS200;TSS200;TSS200;TSS200	N_Shore
cg10928294	17	41739326	-0.247627	8.21e-16	MEOX1;MEOX1;MEOX1	NM_013999;NM_001040002;NM_004527	TSS1500;TSS200;TSS1500
cg10965575	2	182321496	-0.247329	1.75e-15	ITGA4	NM_000885	TSS200	N_Shore
cg10988628	10	135160697	-0.25476	2.93e-14	PRAP1;PRAP1	NM_145202;NM_001145201	TSS200;TSS200
cg11009736	2	119699682	0.338711	2.59e-15	MARCO	NM_006770	TSS200
cg11009817	5	101632372	-0.223106	3.77e-11	SLCO4C1	NM_180991	TSS200	Island
cg11036833	5	115152494	-0.24382	2.05e-13	CDO1	NM_001801	TSS200	Island
cg11044163	7	29186153	-0.352589	4.19e-16	CPVL;CPVL	NM_019029;NM_031311	TSS200;TSS200
cg11097717	2	191045635	-0.378847	1.85e-32	C2orf88;C2orf88;C2orf88;C2orf88;C2orf88	NM_001042519;NM_001042521;NM_001042519;NM_001042520;NM_032321	5'UTR;5'UTR;1stExon;5'UTR;TSS200	Island
cg11098259	15	58430391	-0.242406	3.24e-18	AQP9	NM_020980	TSS200
cg11109027	1	207991720	0.240708	3.42e-12	LOC148696	NR_026817	TSS200
cg11142826	17	44896223	-0.216915	1.49e-14	WNT3	NM_030753	TSS200	Island
cg11173131	20	45179226	-0.253586	7.89e-19	C20orf123	NM_080721	TSS200
cg11199639	8	39172111	-0.243136	1.57e-18	ADAM5P	NR_001448	TSS200
cg11225297	3	130064318	-0.261421	1.63e-14	COL29A1;COL29A1	NM_153264;NR_022012	TSS200;TSS200	N_Shore
cg11241627	7	19185165	-0.285104	1.16e-16	FERD3L	NM_152898	TSS200	S_Shore
cg11256607	1	58716306	-0.315686	1.02e-19	DAB1	NM_021080	TSS200	S_Shore
cg11258943	9	100615357	-0.250403	5.1e-15	FOXE1	NM_004473	TSS200	Island
cg11267802	1	153123593	0.350606	1.92e-11	SPRR2G	NM_001014291	TSS200
cg11267955	5	101632327	-0.370369	1.55e-22	SLCO4C1	NM_180991	TSS200	Island
cg11269599	19	52391304	-0.41394	3.31e-22	ZNF577;ZNF577;ZNF577	NR_024181;NM_032679;NM_001135590	TSS200;TSS200;TSS200	Island
cg11308643	11	105480788	-0.215092	2.47e-12	GRIA4;GRIA4;GRIA4;GRIA4	NM_001077244;NM_001077243;NM_000829;NM_001112812	TSS200;TSS200;TSS200;TSS1500	N_Shore
cg11319389	20	42544648	-0.215359	8.23e-13	TOX2;TOX2;TOX2	NM_001098796;NM_001098797;NM_032883	TSS200;Body;TSS200	Island
cg11331445	12	47219877	-0.318201	3.55e-12	SLC38A4;SLC38A4	NM_001143824;NM_018018	TSS200;TSS200
cg11332236	15	90039818	-0.334638	1.95e-34	RHCG	NM_016321	TSS200	Island
cg11334771	11	71955337	-0.247372	1.09e-16	PHOX2A	NM_005169	TSS200	Island
cg11348442	2	220117784	-0.303118	7.92e-33	TUBA4B;TUBA4A	NR_003063;NM_006000	TSS200;Body	N_Shore
cg11352847	7	97841440	0.215466	6.12e-11	BHLHA15	NM_177455	TSS200	N_Shore
cg11353547	16	4838559	0.250312	4.35e-15	SEPT12;LOC440335;SEPT12;LOC440335	NM_001154458;NR_029454;NM_144605;NR_029453	TSS200;Body;TSS200;Body
cg11354906	4	154710371	-0.23922	4.36e-11	SFRP2	NM_003013	TSS200	Island
cg11368643	5	140625059	-0.22695	2.3e-13	PCDHB15	NM_018935	TSS200	N_Shore
cg11386011	6	32121156	-0.321418	1.34e-19	PPT2;PPT2;PRRT1	NM_138717;NM_005155;NM_030651	TSS200;TSS1500;TSS1500	N_Shore
cg11387248	19	43269877	0.274806	1.46e-11	PSG8;PSG8;PSG8	NM_001130167;NM_001130168;NM_182707	TSS200;TSS200;TSS200
cg11410682	19	46999224	-0.271002	1.57e-19	PNMAL2	NM_020709	TSS200	Island
cg11417025	7	16505589	-0.46764	6.05e-30	SOSTDC1	NM_015464	TSS200
cg11440666	11	75115402	0.262561	6.75e-19	RPS3;SNORD15B	NM_001005;NR_000025	Body;TSS200
cg11448683	1	45274099	-0.221424	2.59e-14	TCTEX1D4;BTBD19	NM_001013632;NM_001136537	TSS1500;TSS200	S_Shore
cg11455444	2	121223947	-0.248861	1.69e-15	LOC84931	NR_027181	TSS200
cg11475454	17	19648853	-0.201257	1.7e-16	ALDH3A1;ALDH3A1;ALDH3A1;ALDH3A1	NM_001135167;NM_000691;NM_001135168;NM_001135167	1stExon;5'UTR;TSS200;5'UTR	S_Shore
cg11482422	10	11206813	-0.233433	1.98e-13	CUGBP2;CUGBP2;CUGBP2;CUGBP2	NM_001025076;NM_006561;NM_001025077;NM_001083591	TSS200;Body;Body;TSS200	N_Shore
cg11517269	6	28058789	-0.207388	5.98e-12	ZSCAN12L1	NR_024063	TSS200
cg11525020	20	17674233	-0.288603	3.71e-19	BANF2	NM_001159495	TSS200
cg11525280	2	26624667	-0.250129	1.74e-11	C2orf39	NM_145038	TSS200	Island
cg11558551	19	17516442	-0.253687	1.68e-14	BST2	NM_004335	TSS200
cg11564981	6	6007670	-0.241148	7.37e-16	NRN1	NM_016588	TSS200	Island
cg11579116	19	6990919	0.269175	4.98e-14	EMR4P	NR_024075	TSS200
cg11583762	8	39172020	-0.268002	5e-13	ADAM5P	NR_001448	TSS200
cg11592852	17	72363447	0.237816	1.54e-15	GPR142	NM_181790	TSS200
cg11613015	5	112073406	-0.275492	2.74e-12	APC;APC;APC	NM_000038;NM_001127510;NM_001127511	TSS200;TSS200;5'UTR
cg11623855	11	33563720	0.220999	5.35e-18	C11orf41	NM_012194	TSS200
cg11626007	20	43743835	-0.318404	3.41e-22	WFDC5	NM_145652	TSS200
cg11653466	8	38386235	-0.200568	7.18e-12	C8orf86	NM_207412	TSS200
cg11659501	12	81471678	-0.339099	2.89e-20	ACSS3	NM_024560	TSS200	Island
cg11664500	6	133562479	-0.367364	2.89e-27	EYA4;EYA4;EYA4	NM_172103;NM_172105;NM_004100	TSS200;TSS200;TSS200	Island
cg11700800	5	92906633	-0.222838	5.06e-11	FLJ42709;FLJ42709;FLJ42709	NR_021490;NR_021491;NR_015369	Body;Body;TSS200	Island
cg11709405	1	24649398	-0.333545	5.51e-19	GRHL3;GRHL3;GRHL3	NM_198174;NM_198173;NM_021180	TSS200;Body;TSS200	S_Shore
cg11711057	12	107974444	-0.235985	4.48e-15	BTBD11;BTBD11	NM_001017523;NM_001018072	TSS200;Body	N_Shore
cg11724135	20	25129507	-0.262543	1.31e-27	LOC284798;LOC284798;LOC284798	NR_027093;NR_027092;NR_027091	TSS1500;TSS200;TSS200	Island
cg11802027	19	14049442	-0.221329	5.45e-16	PODNL1;PODNL1;PODNL1	NM_001146254;NM_024825;NM_001146255	Body;TSS200;Body
cg11832210	10	91295346	-0.209437	6.93e-14	SLC16A12	NM_213606	TSS200	Island
cg11839863	5	142066121	-0.20716	2.94e-13	FGF1;FGF1;FGF1;FGF1;FGF1;FGF1	NM_001144935;NM_001144934;NM_000800;NR_026696;NR_026695;NM_033136	5'UTR;5'UTR;TSS1500;Body;Body;TSS200
cg11840125	14	23834860	-0.294907	2.05e-23	EFS;EFS	NM_005864;NM_032459	TSS200;TSS200	Island
cg11871421	17	6679476	-0.23912	2.33e-14	FBXO39	NM_153230	TSS200	Island
cg11873482	7	97361244	-0.425304	1.13e-22	TAC1;TAC1;TAC1;TAC1	NM_013998;NM_013997;NM_013996;NM_003182	TSS200;TSS200;TSS200;TSS200	Island
cg11893763	10	125425688	-0.224025	4.03e-15	GPR26	NM_153442	TSS200	Island
cg11900861	6	21666666	-0.298278	8.77e-13	FLJ22536	NR_015410	TSS200	Island
cg11916729	5	180018564	-0.299291	3.22e-32	SCGB3A1	NM_052863	TSS200	Island
cg11920122	18	11751556	-0.208296	1.59e-12	GNAL;GNAL;GNAL	NM_002071;NM_182978;NM_001142339	TSS200;Body;TSS200	Island
cg11942956	6	133562470	-0.356137	1.41e-27	EYA4;EYA4;EYA4	NM_172103;NM_172105;NM_004100	TSS200;TSS200;TSS200	Island
cg11960629	10	91295317	-0.230967	7.1e-16	SLC16A12	NM_213606	TSS200	Island
cg12033622	20	30225573	-0.228067	3.07e-14	COX4I2	NM_032609	TSS200	Island
cg12042113	15	90039913	-0.305319	2.73e-29	RHCG	NM_016321	TSS200	Island
cg12052765	10	50816963	-0.240076	3.77e-12	SLC18A3;CHAT	NM_003055;NM_020984	TSS1500;TSS200	N_Shore
cg12069540	10	82173570	-0.20133	1.42e-13	C10orf58;C10orf58	NR_024572;NM_032333	TSS200;5'UTR
cg12091331	8	42065314	-0.289823	5.08e-18	PLAT;PLAT	NM_033011;NM_000930	TSS200;TSS200
cg12100791	16	31214417	-0.337834	7.26e-24	PYCARD;PYCARD	NM_013258;NM_145182	TSS200;TSS200	S_Shore
cg12108730	16	69141258	-0.243661	2.02e-11	HAS3;HAS3	NM_138612;NM_005329	5'UTR;TSS200	Island
cg12117658	17	56406294	-0.287579	1.08e-16	BZRAP1;BZRAP1	NM_024418;NM_004758	TSS200;TSS200	S_Shelf
cg12176783	20	62694000	-0.368899	3.21e-24	TCEA2;TCEA2	NM_003195;NM_198723	TSS200;5'UTR	Island
cg12178980	10	11206870	-0.349659	1.55e-23	CUGBP2;CUGBP2;CUGBP2;CUGBP2	NM_001025076;NM_006561;NM_001025077;NM_001083591	TSS200;Body;Body;TSS200	N_Shore
cg12184886	17	73584029	-0.221763	8.69e-16	MYO15B	NR_003587	TSS200	Island
cg12200124	5	179220820	-0.274618	7.69e-28	LTC4S	NM_145867	TSS200	N_Shore
cg12225220	4	87281434	-0.33036	9.05e-19	MAPK10;MAPK10;MAPK10	NM_138982;NM_138980;NM_002753	TSS200;TSS200;5'UTR
cg12227172	19	52391411	-0.242093	2.19e-14	ZNF577;ZNF577;ZNF577	NR_024181;NM_032679;NM_001135590	TSS1500;TSS200;TSS1500	S_Shore
cg12242450	6	10555808	-0.330584	9.38e-17	GCNT2;GCNT2	NM_001491;NM_145649	TSS200;Body
cg12251779	22	45608440	-0.296601	8.5e-21	C22orf9;C22orf9	NM_001009880;NM_015264	Body;TSS200
cg12260798	6	26240519	-0.243367	1.52e-11	HIST1H4F	NM_003540	TSS200	N_Shore
cg12265829	14	24804022	-0.374798	1.65e-28	ADCY4	NM_139247	TSS200	Island
cg12295918	3	46506481	-0.252616	1.52e-17	LTF	NM_002343	TSS200	S_Shore
cg12296772	8	17271067	-0.299053	1.24e-13	MTMR7	NM_004686	TSS200	Island
cg12304520	5	140810123	-0.285707	5.3e-13	PCDHGA4;PCDHGA11;PCDHGA11;PCDHGA9;PCDHGA1;PCDHGB1;PCDHGB6;PCDHGA12;PCDHGB3;PCDHGB7;PCDHGA6;PCDHGA8;PCDHGA10;PCDHGA5;PCDHGB4;PCDHGA3;PCDHGA2;PCDHGA12;PCDHGB2;PCDHGA7;PCDHGB5	NM_018917;NM_032092;NM_018914;NM_018921;NM_018912;NM_018922;NM_018926;NM_003735;NM_018924;NM_018927;NM_018919;NM_032088;NM_018913;NM_018918;NM_003736;NM_018916;NM_018915;NM_032094;NM_018923;NM_018920;NM_018925	Body;Body;Body;Body;Body;Body;Body;TSS200;Body;Body;Body;Body;Body;Body;Body;Body;Body;TSS200;Body;Body;Body	N_Shore
cg12317601	10	119301760	-0.250733	1.32e-14	EMX2;EMX2OS;EMX2	NM_004098;NR_002791;NM_001165924	TSS200;Body;TSS200	Island
cg12385643	2	234600149	-0.207307	6.24e-15	UGT1A10;UGT1A9;UGT1A6;UGT1A6;UGT1A7;UGT1A8	NM_019075;NM_021027;NM_205862;NM_001072;NM_019077;NM_019076	Body;Body;TSS200;TSS1500;Body;Body
cg12426652	21	37915056	-0.237268	6.35e-15	CLDN14;CLDN14	NM_001146078;NM_001146077	TSS200;5'UTR
cg12448161	3	48632723	-0.309081	4.66e-27	COL7A1	NM_000094	TSS200	Island
cg12451530	2	54087209	-0.315792	2.85e-21	LOC100302652;GPR75	NM_001164165;NM_006794	TSS200;TSS200	Island
cg12457529	7	99155892	-0.283252	8.29e-14	ZNF655;ZNF655;ZNF655;ZNF655;ZNF655;ZNF655;ZNF655;ZNF655	NM_001085366;NM_001085368;NM_001009960;NM_138494;NM_001009958;NM_024061;NM_001083956;NM_001085367	TSS200;TSS1500;TSS1500;TSS200;TSS1500;TSS200;TSS200;TSS1500	Island
cg12479047	3	25469573	-0.325232	3.53e-26	RARB;RARB	NM_000965;NM_016152	TSS1500;TSS200
cg12506005	11	111411176	-0.242492	7.33e-21	LAYN	NM_178834	TSS200	Island
cg12506930	19	58220718	-0.324913	2.84e-19	ZNF154	NM_001085384	TSS200	S_Shore
cg12514933	20	56286732	0.241778	1.57e-14	PMEPA1;PMEPA1;PMEPA1	NM_199169;NM_199170;NM_199171	TSS1500;TSS1500;TSS200	S_Shore
cg12598089	3	156008770	-0.211844	2.18e-11	KCNAB1;KCNAB1;KCNAB1	NM_172159;NM_003471;NM_172160	TSS200;Body;Body	N_Shore
cg12598235	15	89921182	-0.258114	5.53e-16	LOC254559	NR_015411	TSS200	Island
cg12604950	1	180882287	-0.320064	7.52e-32	KIAA1614	NM_020950	TSS200	Island
cg12660445	15	66795737	0.220771	3.65e-14	SNORD18A;RPL4;SNORD18B;SNORD16	NR_002441;NM_000968;NR_002442;NR_002440	TSS200;Body;TSS1500;TSS1500
cg12689285	20	42875765	-0.369429	1.35e-28	GDAP1L1	NM_024034	TSS200	Island
cg12691631	4	23891835	-0.235156	4.98e-13	PPARGC1A	NM_013261	TSS200
cg12738718	6	32121204	-0.32955	2.68e-26	PPT2;PPT2;PRRT1	NM_138717;NM_005155;NM_030651	TSS200;TSS1500;TSS1500	N_Shore
cg12746557	21	39644332	-0.265755	2.25e-17	KCNJ15;KCNJ15;KCNJ15	NM_002243;NM_170736;NM_170737	5'UTR;5'UTR;TSS200
cg12754421	11	105480790	-0.21554	7.9e-12	GRIA4;GRIA4;GRIA4;GRIA4	NM_001077244;NM_001077243;NM_000829;NM_001112812	TSS200;TSS200;TSS200;TSS1500	N_Shore
cg12787571	17	19649051	-0.294131	2.44e-17	ALDH3A1;ALDH3A1;ALDH3A1	NM_000691;NM_001135168;NM_001135167	5'UTR;TSS1500;TSS200	S_Shore
cg12806763	17	46655836	-0.247104	9.42e-13	HOXB4	NM_024015	TSS200	S_Shore
cg12807794	20	591085	-0.208243	2.03e-15	TCF15	NM_004609	TSS200	Island
cg12829142	7	23529999	-0.215932	1.75e-13	RPS2P32	NR_026676	TSS200	N_Shore
cg12864389	8	145025178	-0.34575	3.41e-22	PLEC1;PLEC1;PLEC1;PLEC1	NM_000445;NM_201378;NM_201379;NM_201380	Body;Body;Body;TSS200	Island
cg12890903	14	24867954	-0.253094	6.02e-23	NYNRIN	NM_025081	TSS200	N_Shore
cg12894524	12	116997069	-0.239578	3.36e-11	MAP1LC3B2	NM_001085481	TSS200
cg12914657	7	150413680	-0.257048	1.52e-15	GIMAP1	NM_130759	TSS200	N_Shelf
cg12951849	18	11148932	-0.232276	3.68e-21	FAM38B	NM_022068	TSS200	Island
cg12966367	3	50378407	-0.203555	4.09e-17	RASSF1;RASSF1	NM_007182;NM_170714	TSS200;TSS200	Island
cg13011388	14	23834909	-0.329903	6.27e-43	EFS;EFS	NM_005864;NM_032459	TSS200;TSS200	Island
cg13013841	17	18281021	-0.206795	4.47e-15	EVPLL	NM_001145127	TSS200
cg13027458	16	59789219	0.272898	3.66e-12	LOC644649	NR_028471	TSS200	S_Shore
cg13065206	15	41062017	-0.354718	1.63e-22	DNAJC17;C15orf62	NM_018163;NM_001130448	Body;TSS200
cg13077262	6	44310350	-0.296841	1.36e-31	SPATS1	NM_145026	TSS200
cg13081720	5	150399890	-0.349722	6.8e-14	GPX3	NM_002084	TSS200	N_Shore
cg13097407	6	43276658	-0.291566	2.72e-11	CRIP3	NM_206922	TSS200	Island
cg13098855	1	153588927	-0.214485	1.58e-16	S100A14	NM_020672	TSS200
cg13104938	11	843956	-0.288577	5.68e-16	TSPAN4;TSPAN4;TSPAN4;TSPAN4;TSPAN4;POLR2L;TSPAN4;TSPAN4	NM_001025237;NM_001025238;NM_001025234;NM_001025239;NM_001025236;NM_021128;NM_003271;NM_001025235	TSS1500;5'UTR;TSS200;5'UTR;5'UTR;TSS1500;5'UTR;5'UTR	S_Shore
cg13112361	11	63258739	-0.262482	7.12e-11	HRASLS5;HRASLS5;HRASLS5	NM_001146728;NM_001146729;NM_054108	TSS200;TSS200;TSS200	Island
cg13129612	14	24505547	-0.201096	8.66e-34	DHRS4L1	NM_001082488	TSS200	N_Shore
cg13215970	4	74864596	-0.29877	2.77e-15	CXCL5	NM_002994	TSS200	S_Shore
cg13217590	2	6122107	-0.211268	1.21e-13	LOC400940	NR_026833	TSS200
cg13257636	2	29338109	-0.346713	1.75e-26	CLIP4	NM_024692	TSS200	Island
cg13267264	8	70983600	-0.295217	1.87e-14	PRDM14	NM_024504	TSS200	Island
cg13281171	6	10887003	-0.254949	6.44e-11	SYCP2L	NM_001040274	TSS200	N_Shore
cg13284614	3	52569169	-0.207533	2.68e-11	NT5DC2;NT5DC2;LOC440957	NM_022908;NM_001134231;NM_001124767	TSS200;TSS1500;TSS1500	N_Shore
cg13286281	22	21386999	-0.21688	2.48e-11	SLC7A4	NM_004173	TSS200	Island
cg13324546	8	23564031	-0.202471	2.55e-23	NKX2-6	NM_001136271	TSS200	Island
cg13337658	8	19796561	-0.219041	1.62e-13	LPL	NM_000237	TSS200	N_Shore
cg13347910	6	10555853	-0.28009	3.78e-15	GCNT2;GCNT2	NM_001491;NM_145649	TSS200;Body
cg13356253	2	54087189	-0.292384	2.75e-20	LOC100302652;GPR75	NM_001164165;NM_006794	TSS200;TSS200	Island
cg13366537	7	30029754	-0.272126	1.23e-12	SCRN1;SCRN1;SCRN1;SCRN1	NM_014766;NM_001145513;NM_001145514;NM_001145515	TSS1500;TSS200;Body;TSS1500	Island
cg13383058	11	66084660	-0.22551	4.7e-19	CD248	NM_020404	TSS200	S_Shore
cg13407335	17	7832852	-0.274516	2.21e-14	KCNAB3	NM_004732	TSS200	Island
cg13453847	5	5034274	0.334923	2.65e-16	LOC340094	NR_026994	TSS200
cg13492803	15	32933783	-0.219597	1.34e-13	SCG5;SCG5	NM_003020;NM_001144757	TSS200;TSS200
cg13530938	2	239140190	-0.244588	3.18e-17	LOC151174;LOC643387;LOC151174	NR_026926;NR_026923;NR_026925	Body;TSS200;Body	Island
cg13551814	20	45280276	-0.257905	1.34e-20	SLC13A3;SLC13A3	NM_022829;NM_001011554	TSS200;5'UTR	S_Shore
cg13555354	14	24458014	-0.352623	1.57e-32	DHRS4L2	NM_198083	TSS200	Island
cg13570972	11	31839632	-0.204835	3.5e-22	PAX6	NM_001127612	TSS200	Island
cg13583230	14	24809297	-0.237965	2.25e-15	RIPK3	NM_006871	TSS200	S_Shore
cg13631572	14	24803903	-0.355008	1.94e-24	ADCY4	NM_139247	TSS200	Island
cg13631916	6	117086931	-0.27577	2.48e-12	FAM162B	NM_001085480	TSS200	Island
cg13679311	11	55889808	0.274698	7.43e-13	OR8H3	NM_001005201	TSS200
cg13722700	10	46993502	-0.251339	1.62e-12	GPRIN2	NM_014696	TSS200	S_Shore
cg13738299	13	46189906	-0.218277	8.69e-13	FAM194B	NM_182542	TSS200
cg13740187	1	154164699	-0.253076	1.93e-15	TPM3	NM_152263	TSS200
cg13763783	10	95517562	-0.258519	7.76e-13	LGI1	NM_005097	TSS200
cg13775991	15	66794446	0.203691	7.12e-11	SNORD18C;RPL4;SNORD18B	NR_002443;NM_000968;NR_002442	TSS1500;Body;TSS200
cg13801416	7	134143919	-0.269149	4.37e-17	AKR1B1	NM_001628	TSS200	Island
cg13846270	13	51417929	-0.203787	3.69e-15	DLEU7	NM_198989	TSS200	Island
cg13864794	7	16505664	-0.38327	1.61e-19	SOSTDC1	NM_015464	TSS200
cg13889934	4	86851399	-0.269151	6.33e-13	ARHGAP24;ARHGAP24;ARHGAP24	NM_001025616;NM_001042669;NM_031305	Body;Body;TSS200
cg13906811	2	50575093	-0.281577	5.77e-16	NRXN1;NRXN1;NRXN1	NM_004801;NM_001135659;NM_138735	Body;Body;TSS200	S_Shore
cg13931925	1	179545216	-0.278227	1.22e-25	NPHS2	NM_014625	TSS200	Island
cg13939978	4	57522881	-0.217788	4.98e-11	HOPX;HOPX;HOPX;HOPX;HOPX	NM_139212;NM_032495;NM_001145460;NM_001145459;NM_139211	5'UTR;Body;Body;TSS200;TSS200	S_Shore
cg13941669	5	156886982	-0.252722	4.08e-13	NIPAL4	NM_001099287	TSS200	Island
cg13971892	5	146258512	-0.205862	2.03e-14	PPP2R2B;PPP2R2B;PPP2R2B;PPP2R2B;PPP2R2B;PPP2R2B;PPP2R2B	NM_181675;NM_181674;NM_181677;NM_181678;NM_001127381;NM_181676;NM_004576	TSS200;5'UTR;Body;5'UTR;TSS200;Body;TSS1500	Island
cg13978352	6	30908706	0.268091	1.12e-12	DPCR1	NM_080870	TSS200
cg13990092	13	97646731	-0.325853	2.27e-13	OXGR1	NM_080818	TSS200	Island
cg13997435	1	153538406	-0.243278	1.19e-18	S100A2	NM_005978	TSS200
cg13997864	2	96990982	-0.208033	9.92e-20	ITPRIPL1;ITPRIPL1;ITPRIPL1;ITPRIPL1	NM_001163524;NM_001008949;NM_001163523;NM_178495	TSS1500;TSS200;TSS200;TSS1500	Island
cg14002185	17	39093939	-0.242818	3.91e-15	KRT23	NM_015515	TSS200
cg14011639	5	140797234	-0.243266	1.38e-11	PCDHGA4;PCDHGA9;PCDHGA1;PCDHGB1;PCDHGB7;PCDHGB6;PCDHGB3;PCDHGB7;PCDHGA6;PCDHGA8;PCDHGA10;PCDHGA5;PCDHGB4;PCDHGA3;PCDHGA2;PCDHGB2;PCDHGA7;PCDHGB5	NM_018917;NM_018921;NM_018912;NM_018922;NM_018927;NM_018926;NM_018924;NM_032101;NM_018919;NM_032088;NM_018913;NM_018918;NM_003736;NM_018916;NM_018915;NM_018923;NM_018920;NM_018925	Body;Body;Body;Body;TSS200;Body;Body;TSS200;Body;Body;Body;Body;Body;Body;Body;Body;Body;Body	Island
cg14013195	2	26624767	-0.296708	1.21e-14	C2orf39	NM_145038	TSS200	Island
cg14015441	8	105479318	-0.244067	1.16e-14	DPYS	NM_001385	TSS200	Island
cg14021375	19	16999800	-0.267121	7.61e-21	F2RL3	NM_003950	TSS200	N_Shore
cg14023451	6	24489887	0.227516	2.49e-13	GPLD1;GPLD1	NM_177483;NM_001503	TSS200;TSS200
cg14025053	8	104153637	-0.307807	7.3e-16	C8orf56;BAALC;BAALC	NR_027071;NM_024812;NM_001024372	TSS200;Body;Body	S_Shore
cg14045872	7	49813065	-0.27125	5.18e-18	VWC2	NM_198570	TSS200	Island
cg14067873	12	81110706	-0.213806	1.86e-14	MYF5	NM_005593	TSS200	N_Shore
cg14077898	12	100750695	-0.41892	1.74e-28	SLC17A8;SLC17A8	NM_001145288;NM_139319	TSS200;TSS200
cg14121772	2	234600147	-0.209345	5.64e-16	UGT1A10;UGT1A9;UGT1A6;UGT1A6;UGT1A7;UGT1A8	NM_019075;NM_021027;NM_205862;NM_001072;NM_019077;NM_019076	Body;Body;TSS200;TSS1500;Body;Body
cg14130039	6	32121225	-0.420869	6.98e-29	PPT2;PPT2	NM_138717;NM_005155	TSS200;TSS1500	N_Shore
cg14140118	11	108423031	-0.296285	7.92e-11	EXPH5;EXPH5	NM_001144763;NM_015065	TSS200;Body
cg14142965	12	104609432	-0.308628	4.31e-20	TXNRD1	NM_001093771	TSS200	Island
cg14176966	12	2944286	-0.279167	4.55e-15	NRIP2	NM_031474	TSS200
cg14186937	11	101454765	-0.221672	3.3e-14	TRPC6	NM_004621	TSS200	S_Shore
cg14196225	4	57522762	-0.300873	4.36e-16	HOPX;HOPX;HOPX;HOPX;HOPX	NM_139212;NM_032495;NM_001145460;NM_001145459;NM_139211	5'UTR;Body;Body;TSS200;TSS200	S_Shore
cg14200170	18	905252	-0.217187	2.2e-12	ADCYAP1;ADCYAP1	NM_001099733;NM_001117	5'UTR;TSS200	Island
cg14210694	2	191045632	-0.356216	3.79e-33	C2orf88;C2orf88;C2orf88;C2orf88;C2orf88	NM_001042519;NM_001042521;NM_001042519;NM_001042520;NM_032321	5'UTR;5'UTR;1stExon;5'UTR;TSS200	Island
cg14231297	19	58629901	-0.231469	4.73e-17	ZSCAN18;ZSCAN18	NR_027135;NM_001145542	TSS200;TSS200	Island
cg14250833	6	10882240	-0.368301	1.68e-20	GCM2	NM_004752	TSS200	N_Shore
cg14273822	6	26271716	-0.348031	1.17e-18	HIST1H3G;HIST1H2BI	NM_003534;NM_003525	TSS200;TSS1500	N_Shore
cg14287112	6	133562485	-0.340526	4.98e-27	EYA4;EYA4;EYA4	NM_172103;NM_172105;NM_004100	TSS200;TSS200;TSS200	Island
cg14325025	2	102608155	-0.229053	1e-12	IL1R2	NM_004633	TSS200
cg14337655	19	2282207	-0.230469	6.42e-12	C19orf35	NM_198532	TSS200	S_Shelf
cg14360865	18	59560371	-0.274032	3.38e-22	RNF152	NM_173557	TSS200	N_Shore
cg14370314	14	23834891	-0.345845	6.45e-36	EFS;EFS	NM_005864;NM_032459	TSS200;TSS200	Island
cg14375499	17	6899207	-0.335362	3.03e-19	ALOX12	NM_000697	TSS200	Island
cg14376467	4	86851411	-0.328353	8.58e-15	ARHGAP24;ARHGAP24;ARHGAP24	NM_001025616;NM_001042669;NM_031305	Body;Body;TSS200
cg14380270	17	33700747	-0.314313	2.31e-15	SLFN11;SLFN11;SLFN11;SLFN11;SLFN11	NM_001104590;NM_001104588;NM_152270;NM_001104587;NM_001104589	TSS200;TSS200;TSS200;TSS200;TSS200	Island
cg14380586	12	103889928	-0.230444	1.38e-14	C12orf42;C12orf42	NM_001099336;NM_198521	TSS200;TSS200	S_Shore
cg14386870	16	2013110	0.269226	7.45e-18	SNORA10;SNORA64;RPS2	NR_002327;NR_002326;NM_002952	TSS1500;TSS200;Body	N_Shore
cg14391855	11	66104174	-0.229261	3.02e-16	RIN1	NM_004292	TSS200	S_Shore
cg14428146	8	23563925	-0.311719	4.97e-23	NKX2-6	NM_001136271	TSS200	Island
cg14435807	15	74218780	-0.231768	1.29e-18	LOXL1	NM_005576	TSS200	Island
cg14448169	7	120968904	-0.208735	2.28e-13	WNT16;WNT16	NM_057168;NM_016087	TSS200;Body	N_Shore
cg14470895	5	115152431	-0.275858	6.09e-14	CDO1	NM_001801	TSS200	Island
cg14479889	5	112073426	-0.370329	2.44e-15	APC;APC;APC	NM_000038;NM_001127510;NM_001127511	TSS200;TSS200;5'UTR
cg14482313	12	52626889	-0.264982	1.03e-17	KRT7	NM_005556	TSS200	Island
cg14511739	5	112073373	-0.336522	3.53e-13	APC;APC;APC	NM_000038;NM_001127510;NM_001127511	TSS200;TSS200;5'UTR
cg14537533	12	52626904	-0.29613	5.41e-16	KRT7	NM_005556	TSS200	Island
cg14549256	4	2627142	-0.270352	6.4e-18	FAM193A	NM_003704	TSS200
cg14550985	11	66104159	-0.23068	2.75e-15	RIN1	NM_004292	TSS200	S_Shore
cg14557554	9	136217171	0.287039	4.11e-17	SNORD36C;SNORD36A;RPL7A	NR_000016;NR_002448;NM_000972	TSS1500;TSS200;Body	S_Shore
cg14578894	4	87281511	-0.334078	5.41e-20	MAPK10;MAPK10;MAPK10	NM_138982;NM_138980;NM_002753	TSS200;TSS200;5'UTR
cg14601444	2	74607536	-0.240269	6.46e-17	DCTN1;DCTN1	NM_004082;NM_001135040	TSS200;TSS200
cg14603620	17	38334166	-0.318038	7.24e-22	RAPGEFL1	NM_016339	TSS200	Island
cg14613470	5	137071799	-0.228571	2.04e-16	KLHL3	NM_017415	TSS200
cg14629509	7	134143991	-0.202015	7.52e-17	AKR1B1	NM_001628	TSS200	Island
cg14652095	6	26018185	-0.205946	3.76e-11	HIST1H1A	NM_005325	TSS200	N_Shelf
cg14652638	6	2842215	-0.256314	6.77e-18	SERPINB1	NM_030666	TSS200	Island
cg14654886	4	5710319	-0.305095	1.01e-19	EVC2;EVC2	NM_001166136;NM_147127	5'UTR;TSS200	Island
cg14686555	2	6121915	-0.220484	3.92e-15	LOC400940	NR_026833	TSS200
cg14694744	3	39234137	0.211647	4.2e-11	XIRP1	NM_194293	TSS200
cg14703002	6	26018058	-0.32594	6.49e-25	HIST1H1A	NM_005325	TSS200	N_Shelf
cg14726637	1	207669308	-0.207955	2.36e-12	CR1;CR1	NM_000573;NM_000651	TSS200;TSS200	N_Shore
cg14736058	4	16085606	-0.332851	6.97e-33	PROM1;PROM1;PROM1	NM_001145847;NM_001145848;NM_001145848	TSS200;5'UTR;1stExon	Island
cg14740771	1	207262428	0.234191	1.08e-12	C4BPB;C4BPB;C4BPB;C4BPB;C4BPB	NM_001017365;NM_001017364;NM_001017366;NM_000716;NM_001017367	5'UTR;TSS200;5'UTR;TSS200;TSS200
cg14742937	8	39172097	-0.212104	1.99e-14	ADAM5P	NR_001448	TSS200
cg14799008	19	42947305	-0.23484	2.8e-12	CXCL17	NM_198477	TSS200
cg14817655	4	188916724	-0.273188	5.83e-20	ZFP42	NM_174900	TSS200	Island
cg14855334	15	74658553	-0.326798	1.1e-37	CYP11A1;CYP11A1	NM_000781;NM_001099773	Body;TSS200	Island
cg14904923	8	122651570	-0.261597	1.34e-11	HAS2;HAS2AS	NM_005328;NR_002835	5'UTR;TSS200	N_Shore
cg14917244	8	27469001	-0.299616	4.03e-18	CLU;CLU;CLU	NM_203339;NM_001831;NM_001171138	TSS200;Body;Body	N_Shelf
cg14926717	14	62583919	-0.230994	6.85e-13	FLJ43390	NR_015358	TSS200	Island
cg14933439	16	49407794	0.280659	2.39e-13	C16orf78	NM_144602	TSS200
cg14957943	3	48632783	-0.339495	4.05e-17	COL7A1	NM_000094	TSS200	Island
cg14993276	19	10397642	-0.345157	7.18e-26	ICAM4;ICAM4;ICAM4	NM_001544;NM_022377;NM_001039132	TSS200;TSS200;TSS200	Island
cg15026277	17	41363789	-0.343949	3.48e-26	TMEM106A	NM_145041	TSS200	Island
cg15079885	1	32041940	-0.284359	9.5e-17	TINAGL1	NM_022164	TSS200
cg15081566	11	111169865	-0.261806	5.37e-21	C11orf92;C11orf93	NM_207429;NM_001136105	5'UTR;TSS200	Island
cg15120085	1	32041898	-0.302051	9.43e-20	TINAGL1	NM_022164	TSS200
cg15124757	2	17699904	-0.320147	5.22e-13	RAD51AP2	NM_001099218	TSS200
cg15128226	4	123747672	-0.285549	1.62e-15	FGF2	NM_002006	TSS200	N_Shore
cg15133719	2	223163804	-0.251285	1.21e-15	PAX3;PAX3;PAX3;CCDC140;PAX3;PAX3;PAX3;PAX3;PAX3	NM_181459;NM_000438;NM_181458;NM_153038;NM_013942;NM_181461;NM_001127366;NM_181460;NM_181457	TSS200;TSS200;TSS200;5'UTR;TSS200;TSS200;TSS200;TSS200;TSS200	Island
cg15169829	12	51236693	-0.232705	1.71e-16	TMPRSS12	NM_182559	TSS200	Island
cg15173134	10	119000638	-0.319703	6.11e-14	SLC18A2	NM_003054	TSS200	Island
cg15198000	4	75230839	-0.272043	5.44e-14	EREG	NM_001432	TSS200
cg15204861	11	111783352	-0.239356	5.82e-21	CRYAB;HSPB2	NM_001885;NM_001541	TSS1500;TSS200
cg15223899	22	24891158	-0.288123	1.24e-15	C22orf45;C22orf45;UPB1	NR_028483;NR_028484;NM_016327	TSS1500;TSS1500;TSS200	Island
cg15233183	19	16187102	-0.346899	1.73e-28	TPM4;TPM4	NM_001145160;NM_003290	Body;TSS200	Island
cg15234492	12	122019076	-0.241054	4.48e-12	KDM2B;KDM2B	NM_032590;NM_001005366	TSS200;TSS1500	S_Shore
cg15246085	3	49460111	-0.238528	5.27e-17	AMT;AMT;AMT;AMT;NICN1;AMT	NR_028435;NM_001164711;NM_000481;NM_001164710;NM_032316;NM_001164712	TSS200;TSS200;TSS200;TSS200;3'UTR;TSS200
cg15251385	12	8025582	-0.238726	1.66e-17	SLC2A14	NM_153449	TSS200	Island
cg15312264	14	55907299	-0.262213	3.04e-16	TBPL2	NM_199047	TSS200	Island
cg15313226	2	191045668	-0.378397	1.6e-30	C2orf88;C2orf88;C2orf88;C2orf88;C2orf88	NM_001042519;NM_001042521;NM_001042519;NM_001042520;NM_032321	5'UTR;5'UTR;1stExon;5'UTR;TSS200	Island
cg15361590	5	140864701	-0.287442	1.3e-16	PCDHGA4;PCDHGC3;PCDHGA12;PCDHGA11;PCDHGA11;PCDHGA9;PCDHGA1;PCDHGB1;PCDHGC4;PCDHGB6;PCDHGB3;PCDHGC4;PCDHGB7;PCDHGA6;PCDHGA8;PCDHGA10;PCDHGA5;PCDHGB4;PCDHGA3;PCDHGA2;PCDHGA7;PCDHGB2;PCDHGB5;PCDHGC3	NM_018917;NM_002588;NM_003735;NM_032092;NM_018914;NM_018921;NM_018912;NM_018922;NM_018928;NM_018926;NM_018924;NM_032406;NM_018927;NM_018919;NM_032088;NM_018913;NM_018918;NM_003736;NM_018916;NM_018915;NM_018920;NM_018923;NM_018925;NM_032403	Body;Body;Body;Body;Body;Body;Body;Body;TSS200;Body;Body;TSS200;Body;Body;Body;Body;Body;Body;Body;Body;Body;Body;Body;Body	Island
cg15371881	5	142065819	-0.277889	6.19e-17	FGF1;FGF1;FGF1;FGF1;FGF1;FGF1;FGF1	NM_033136;NM_001144935;NM_001144934;NM_033136;NR_026696;NR_026695;NM_000800	5'UTR;5'UTR;5'UTR;1stExon;Body;Body;TSS200
cg15375469	7	29186231	-0.357296	1.12e-14	CPVL;CPVL	NM_019029;NM_031311	TSS200;TSS200
cg15386773	1	75139490	-0.20478	3.65e-11	C1orf173	NM_001002912	TSS200
cg15416329	14	74706016	-0.240366	1.18e-18	VSX2	NM_182894	TSS200	N_Shore
cg15442728	14	91580280	-0.228255	8.48e-12	C14orf159;C14orf159;C14orf159;C14orf159;C14orf159	NM_024952;NM_001102368;NM_001102369;NM_001102366;NM_001102367	TSS200;TSS200;TSS200;TSS200;TSS1500
cg15468095	16	31214401	-0.213891	2.97e-26	PYCARD;PYCARD	NM_013258;NM_145182	TSS200;TSS200	S_Shore
cg15472092	7	150653079	-0.434596	1.97e-33	KCNH2;KCNH2;KCNH2	NM_172057;NM_172056;NM_000238	TSS200;Body;Body	Island
cg15541062	11	5531199	0.209527	2.54e-12	UBQLN3	NM_017481	TSS200
cg15549927	7	153749756	-0.219679	7.48e-18	DPP6;DPP6	NM_001039350;NM_130797	Body;TSS200	Island
cg15596666	10	135160792	-0.266083	9.45e-14	PRAP1;PRAP1	NM_145202;NM_001145201	TSS200;TSS200
cg15603568	11	105481283	-0.333731	1.21e-16	GRIA4;GRIA4;GRIA4;GRIA4	NM_001077244;NM_000829;NM_001077243;NM_001112812	5'UTR;5'UTR;5'UTR;TSS200	Island
cg15610027	18	32173227	-0.340727	1.66e-13	DTNA;DTNA;DTNA;DTNA	NM_001128175;NM_001392;NM_032979;NM_032975	TSS200;5'UTR;5'UTR;5'UTR
cg15611624	5	156886970	-0.243111	8.94e-13	NIPAL4	NM_001099287	TSS200	Island
cg15613420	5	134735637	-0.347794	1.14e-21	H2AFY;H2AFY;H2AFY;H2AFY	NM_138610;NM_004893;NM_138609;NM_001040158	TSS1500;TSS200;TSS1500;TSS1500	S_Shore
cg15626285	12	7167781	-0.201927	1.33e-12	C1S;C1S	NM_001734;NM_201442	TSS200;TSS200
cg15628518	8	145025059	-0.22978	1.24e-19	PLEC1;PLEC1;PLEC1;PLEC1	NM_000445;NM_201378;NM_201379;NM_201380	Body;Body;Body;TSS200	Island
cg15628917	1	60539559	-0.2932	5.98e-19	C1orf87	NM_152377	TSS200	S_Shore
cg15662251	1	26197855	-0.252772	1.48e-16	PAQR7	NM_178422	TSS200	N_Shelf
cg15665400	2	133428652	-0.214284	1.25e-12	LYPD1;LYPD1	NM_144586;NM_001077427	TSS200;5'UTR	Island
cg15666789	18	29171545	0.227236	1.22e-13	TTR	NM_000371	TSS200
cg15685941	3	52723104	0.296363	3.36e-17	GNL3;GNL3;GNL3;SNORD19	NM_206826;NM_014366;NM_206825;NR_003047	Body;Body;Body;TSS200	S_Shelf
cg15701237	3	187086154	-0.266826	3.6e-12	RTP4	NM_022147	TSS200
cg15741433	6	26018084	-0.265019	7.11e-14	HIST1H1A	NM_005325	TSS200	N_Shelf
cg15744134	15	32933835	-0.264941	1.13e-17	SCG5;SCG5	NM_003020;NM_001144757	TSS200;TSS200
cg15746620	19	14785849	0.211945	2.68e-11	EMR3	NM_032571	TSS200
cg15792487	17	7348316	-0.204334	1.27e-13	CHRNB1	NM_000747	TSS200	Island
cg15797110	7	27196314	-0.34671	9e-20	HOXA7	NM_006896	TSS200	Island
cg15826437	17	38334186	-0.252667	3.24e-15	RAPGEFL1	NM_016339	TSS200	Island
cg15826897	19	15343373	-0.321873	6.74e-15	EPHX3;EPHX3	NM_001142886;NM_024794	5'UTR;TSS200	N_Shore
cg15849060	17	19649004	-0.298931	5.48e-14	ALDH3A1;ALDH3A1;ALDH3A1	NM_000691;NM_001135168;NM_001135167	5'UTR;TSS1500;TSS200	S_Shore
cg15849864	15	73661642	-0.223033	6.55e-18	HCN4	NM_005477	TSS200	Island
cg15854847	8	23563970	-0.258757	1.92e-22	NKX2-6	NM_001136271	TSS200	Island
cg15894722	12	54447596	-0.251665	1.33e-13	HOXC4;HOXC4	NM_014620;NM_153633	5'UTR;TSS200	N_Shore
cg15914863	7	1022675	-0.283001	1.83e-20	CYP2W1	NM_017781	TSS200	N_Shore
cg15932013	6	21666659	-0.30068	1.98e-11	FLJ22536	NR_015410	TSS200	Island
cg15949044	5	140864549	-0.332601	8.01e-22	PCDHGA4;PCDHGC3;PCDHGA12;PCDHGA11;PCDHGA11;PCDHGA9;PCDHGA1;PCDHGB1;PCDHGC4;PCDHGB6;PCDHGB3;PCDHGC4;PCDHGB7;PCDHGA6;PCDHGA8;PCDHGA10;PCDHGA5;PCDHGB4;PCDHGA3;PCDHGA2;PCDHGA7;PCDHGB2;PCDHGB5;PCDHGC3	NM_018917;NM_002588;NM_003735;NM_032092;NM_018914;NM_018921;NM_018912;NM_018922;NM_018928;NM_018926;NM_018924;NM_032406;NM_018927;NM_018919;NM_032088;NM_018913;NM_018918;NM_003736;NM_018916;NM_018915;NM_018920;NM_018923;NM_018925;NM_032403	Body;Body;Body;Body;Body;Body;Body;Body;TSS200;Body;Body;TSS200;Body;Body;Body;Body;Body;Body;Body;Body;Body;Body;Body;Body	Island
cg15951557	5	137610421	-0.33542	1.83e-11	GFRA3	NM_001496	TSS200	S_Shore
cg16100120	2	56150475	-0.441208	1.27e-33	EFEMP1;EFEMP1;EFEMP1	NM_004105;NM_001039349;NM_001039348	TSS200;5'UTR;5'UTR	Island
cg16132520	7	134143906	-0.233556	8.5e-16	AKR1B1	NM_001628	TSS200	Island
cg16184495	19	15343350	-0.30414	3.17e-15	EPHX3;EPHX3	NM_001142886;NM_024794	5'UTR;TSS200	N_Shore
cg16197636	8	42234724	-0.26662	5.71e-15	DKK4	NM_014420	TSS200
cg16215203	14	24803917	-0.393077	6.84e-28	ADCY4	NM_139247	TSS200	Island
cg16232183	13	96204854	-0.266205	1.01e-11	CLDN10;CLDN10;CLDN10	NM_006984;NM_182848;NM_001160100	TSS200;Body;Body	Island
cg16262614	3	133464971	-0.281287	1.67e-16	TF	NM_001063	TSS200	Island
cg16265348	20	25129542	-0.265602	5.79e-22	LOC284798;LOC284798;LOC284798	NR_027093;NR_027092;NR_027091	TSS1500;TSS200;TSS200	Island
cg16285203	3	131753858	-0.246063	6.37e-14	CPNE4	NM_130808	TSS200	N_Shore
cg16294013	1	66258022	-0.336828	2.55e-21	PDE4B;PDE4B	NM_001037341;NM_002600	TSS200;TSS1500	N_Shore
cg16297271	14	94984308	-0.252527	4.6e-16	SERPINA12	NM_173850	TSS200
cg16353632	12	52914330	-0.252959	2.22e-13	KRT5	NM_000424	TSS200
cg16408593	1	117753591	-0.244121	1.93e-11	VTCN1	NM_024626	TSS200
cg16425038	14	24641194	-0.321716	2.06e-23	REC8;REC8	NM_001048205;NM_005132	TSS200;TSS200	Island
cg16430510	11	35639686	-0.232791	1.4e-16	FJX1	NM_014344	TSS200	Island
cg16440629	17	44896147	-0.233072	2.23e-24	WNT3	NM_030753	TSS200	Island
cg16552454	20	61583924	-0.234769	3.19e-13	SLC17A9	NM_022082	TSS200	Island
cg16553500	1	32169868	-0.25588	2.35e-15	COL16A1	NM_001856	TSS200	Island
cg16555537	7	100464771	-0.26264	1.73e-26	TRIP6	NM_003302	TSS200	S_Shore
cg16607065	1	3607222	-0.282994	4.02e-12	TP73;TP73;TP73;TP73	NM_005427;NM_001126240;NM_001126241;NM_001126242	Body;TSS200;TSS200;TSS200	Island
cg16620382	6	43211213	-0.284063	3.46e-11	TTBK1	NM_032538	TSS200	Island
cg16626067	16	66613266	-0.288398	5.77e-16	CMTM2	NM_144673	TSS200	Island
cg16627247	21	33749772	-0.207243	5.8e-20	SNORA80;URB1	NR_002996;NM_014825	TSS200;Body
cg16674484	5	149887497	-0.249257	2.29e-16	NDST1	NM_001543	TSS200
cg16691593	5	76934634	-0.245295	4.96e-14	OTP	NM_032109	TSS200	Island
cg16697850	7	141946928	0.259916	7.24e-13	MOXD2	NR_024346	TSS200
cg16704590	20	47896769	0.240623	3.37e-11	C20orf199;C20orf199;SNORD12B;SNORD12;MIR1259;C20orf199	NR_003605;NR_003606;NR_003695;NR_003030;NR_031660;NR_003604	Body;Body;TSS200;TSS1500;TSS200;Body	S_Shore
cg16707405	5	115152413	-0.228082	1.42e-12	CDO1	NM_001801	TSS200	Island
cg16709232	17	72322154	-0.2791	2.07e-16	KIF19	NM_153209	TSS200	Island
cg16725050	2	220117771	-0.374569	2.68e-26	TUBA4B;TUBA4A	NR_003063;NM_006000	TSS200;Body	N_Shore
cg16731240	19	52391250	-0.459126	3.82e-26	ZNF577;ZNF577;ZNF577	NR_024181;NM_032679;NM_001135590	TSS200;TSS200;TSS200	Island
cg16800165	14	85996364	-0.324609	4.02e-23	FLRT2	NM_013231	TSS200	N_Shore
cg16831889	15	50558051	-0.204183	2.67e-20	HDC	NM_002112	TSS200
cg16832407	9	73736539	-0.280904	1.74e-17	TRPM3	NM_001007471	TSS200
cg16845394	8	109096007	-0.298457	4.28e-16	RSPO2	NM_178565	TSS200	S_Shore
cg16849609	2	119916662	-0.225122	3.83e-13	C1QL2	NM_182528	TSS200	Island
cg16868298	7	120969033	-0.301196	7.02e-19	WNT16;WNT16	NM_057168;NM_016087	TSS200;Body	N_Shore
cg16970232	5	112073433	-0.390876	4.79e-16	APC;APC;APC	NM_000038;NM_001127510;NM_001127511	TSS200;TSS200;5'UTR
cg16998150	1	169396834	-0.295512	1.4e-24	C1orf114	NM_021179	TSS200	Island
cg17004025	19	840795	0.263614	3.06e-14	PRTN3	NM_002777	TSS200	N_Shelf
cg17019053	2	74875263	-0.249435	1.3e-16	C2orf65	NM_138804	TSS200	Island
cg17020562	18	59560495	-0.318701	9.38e-20	RNF152	NM_173557	TSS200	Island
cg17052266	7	29186183	-0.3484	6.81e-17	CPVL;CPVL	NM_019029;NM_031311	TSS200;TSS200
cg17059658	18	905101	-0.253679	1.39e-12	ADCYAP1;ADCYAP1	NM_001099733;NM_001117	5'UTR;TSS200	Island
cg17121747	4	683060	-0.291928	2.09e-22	MFSD7	NM_032219	TSS200	Island
cg17133446	22	26961427	-0.226608	1.78e-13	TPST2;TPST2	NM_003595;NM_001008566	5'UTR;TSS200
cg17142183	2	102608192	-0.301173	2.58e-14	IL1R2	NM_004633	TSS200
cg17163760	7	29186267	-0.315005	5.58e-12	CPVL;CPVL	NM_019029;NM_031311	TSS200;TSS200
cg17177632	2	131512961	-0.236504	9.78e-16	FAM123C;FAM123C;FAM123C;FAM123C	NM_001105194;NM_152698;NM_001105195;NM_001105193	TSS1500;TSS200;TSS1500;TSS1500	N_Shore
cg17189167	6	161087506	0.202744	2.85e-11	LPA	NM_005577	TSS200
cg17194270	22	39759992	-0.218074	1.52e-12	SYNGR1;SYNGR1;SYNGR1	NM_004711;NM_145738;NM_145731	Body;TSS200;Body
cg17221738	3	150690403	-0.263465	3.39e-12	CLRN1;CLRN1OS	NM_174878;NR_024066	1stExon;TSS200
cg17229678	6	32121555	-0.226077	4.72e-21	PPT2;PPT2	NM_138717;NM_005155	Body;TSS200	N_Shore
cg17255450	4	5710372	-0.272437	1.48e-18	EVC2;EVC2	NM_001166136;NM_147127	5'UTR;TSS200	Island
cg17265419	2	182321489	-0.210942	2.44e-14	ITGA4	NM_000885	TSS200	N_Shore
cg17269633	17	42733600	-0.277393	7.71e-13	C17orf104	NM_001145080	TSS200	Island
cg17284804	1	67218135	-0.298265	7e-23	TCTEX1D1	NM_152665	TSS200	Island
cg17322118	1	85743732	0.259822	1.31e-12	BCL10	NM_003921	TSS200	S_Shore
cg17329164	6	32121259	-0.349093	8.32e-29	PPT2;PPT2	NM_138717;NM_005155	TSS200;TSS1500	N_Shore
cg17330251	7	94953956	-0.28694	9.75e-15	PON1	NM_000446	TSS200	Island
cg17393917	12	106533840	-0.310678	2.64e-16	NUAK1	NM_014840	TSS200	S_Shore
cg17395064	12	104609476	-0.387288	7.86e-25	TXNRD1	NM_001093771	TSS200	Island
cg17399362	19	15343345	-0.329784	1.49e-11	EPHX3;EPHX3	NM_001142886;NM_024794	5'UTR;TSS200	N_Shore
cg17437939	7	97361252	-0.437316	1.62e-22	TAC1;TAC1;TAC1;TAC1	NM_013998;NM_013997;NM_013996;NM_003182	TSS200;TSS200;TSS200;TSS200	Island
cg17452615	12	122019080	-0.23539	3.33e-14	KDM2B;KDM2B	NM_032590;NM_001005366	TSS200;TSS1500	S_Shore
cg17469978	7	116164704	-0.35775	1.39e-24	CAV1	NM_001753	TSS200	Island
cg17476026	19	15343235	-0.269315	2.49e-15	EPHX3;EPHX3	NM_001142886;NM_024794	5'UTR;TSS200	N_Shore
cg17480760	8	86350889	-0.284828	2.49e-25	CA3	NM_005181	TSS200	Island
cg17501823	12	47219793	-0.298429	8.24e-16	SLC38A4;SLC38A4	NM_001143824;NM_018018	TSS200;TSS200
cg17527798	3	46506404	-0.242069	4.81e-18	LTF	NM_002343	TSS200	Island
cg17533927	7	128550898	-0.215335	8.55e-16	KCP;KCP	NM_001135914;NM_199349	TSS200;TSS200	Island
cg17579753	17	34079998	-0.227703	3.98e-18	GAS2L2	NM_139285	TSS200
cg17586860	20	23015906	-0.201627	1.9e-15	SSTR4	NM_001052	TSS200	Island
cg17589341	18	43304079	-0.260933	1.85e-16	SLC14A1;SLC14A1;SLC14A1	NM_015865;NM_001146036;NM_001128588	TSS200;TSS200;TSS200
cg17633234	15	93617065	-0.223563	3.24e-14	RGMA;RGMA;RGMA;RGMA;RGMA;RGMA;RGMA	NM_001166283;NM_020211;NM_001166283;NM_001166289;NM_001166288;NM_001166286;NM_001166287	1stExon;Body;5'UTR;TSS200;TSS200;TSS1500;5'UTR	Island
cg17677030	2	50575069	-0.312115	1.48e-14	NRXN1;NRXN1;NRXN1	NM_004801;NM_001135659;NM_138735	Body;Body;TSS200	S_Shore
cg17681491	10	123356205	-0.346406	6.98e-23	FGFR2;FGFR2;FGFR2;FGFR2;FGFR2;FGFR2	NM_000141;NM_001144917;NM_022970;NM_001144918;NM_001144919;NM_001144915	5'UTR;5'UTR;5'UTR;5'UTR;5'UTR;TSS200	N_Shore
cg17710779	10	123356331	-0.282529	1.24e-18	FGFR2;FGFR2;FGFR2;FGFR2;FGFR2;FGFR2	NM_000141;NM_001144917;NM_022970;NM_001144918;NM_001144919;NM_001144915	5'UTR;5'UTR;5'UTR;5'UTR;5'UTR;TSS200	N_Shore
cg17718302	6	27858637	-0.279835	3.22e-18	HIST1H3J	NM_003535	TSS200	S_Shore
cg17733616	17	73083887	-0.253265	1.13e-12	SLC16A5	NM_004695	TSS200	Island
cg17755964	1	2461834	-0.277202	2.69e-25	HES5	NM_001010926	TSS200	Island
cg17767484	6	36238230	-0.228412	1.26e-13	PNPLA1;PNPLA1;PNPLA1	NM_173676;NM_001145716;NM_001145717	5'UTR;5'UTR;TSS200
cg17775490	20	45179354	-0.255587	1.54e-17	C20orf123	NM_080721	TSS200
cg17775621	10	11206838	-0.251132	1.94e-22	CUGBP2;CUGBP2;CUGBP2;CUGBP2	NM_001025076;NM_006561;NM_001025077;NM_001083591	TSS200;Body;Body;TSS200	N_Shore
cg17801864	20	45179345	-0.23327	9.7e-17	C20orf123	NM_080721	TSS200
cg17858328	1	92952521	-0.243707	4.87e-16	GFI1;GFI1	NM_001127216;NM_005263	TSS1500;TSS200	Island
cg17877071	3	49460177	-0.21181	1.54e-12	AMT;AMT;AMT;AMT;NICN1;AMT	NR_028435;NM_001164711;NM_000481;NM_001164710;NM_032316;NM_001164712	TSS200;TSS200;TSS200;TSS200;3'UTR;TSS200
cg17896927	15	93617030	-0.212992	9.28e-13	RGMA;RGMA;RGMA;RGMA;RGMA;RGMA;RGMA	NM_001166283;NM_020211;NM_001166283;NM_001166289;NM_001166288;NM_001166286;NM_001166287	1stExon;Body;5'UTR;TSS200;TSS200;TSS1500;5'UTR	Island
cg17932631	2	96990861	-0.282308	1.08e-19	ITPRIPL1;ITPRIPL1;ITPRIPL1;ITPRIPL1	NM_001163524;NM_001163523;NM_001008949;NM_178495	TSS1500;TSS1500;TSS200;TSS1500	Island
cg17969683	8	24151514	-0.278779	1.54e-14	ADAM28;ADAM28	NM_014265;NM_021777	TSS200;TSS200
cg17985646	7	35293759	-0.326383	1.86e-22	TBX20;TBX20	NM_001166220;NM_001077653	TSS200;TSS200	Island
cg17991823	18	12254473	-0.218582	1.68e-14	CIDEA;CIDEA	NM_001279;NM_198289	Body;TSS200	Island
cg18009321	20	25129457	-0.339501	5.88e-25	LOC284798;LOC284798;LOC284798	NR_027093;NR_027092;NR_027091	TSS1500;TSS200;TSS200	Island
cg18016826	5	176560001	-0.294106	6.97e-20	NSD1;NSD1	NM_172349;NM_022455	TSS200;TSS1500	Island
cg18028999	15	81426610	-0.21796	1.63e-11	C15orf26	NM_173528	TSS200	Island
cg18031596	8	108510292	-0.32492	6.16e-17	ANGPT1	NM_001146	TSS200
cg18034737	4	188916865	-0.36713	4.81e-18	ZFP42	NM_174900	TSS200	Island
cg18049167	6	32121261	-0.282495	2.28e-25	PPT2;PPT2	NM_138717;NM_005155	TSS200;TSS1500	N_Shore
cg18081863	19	50015527	-0.261485	3.09e-19	FCGRT;FCGRT	NM_001136019;NM_004107	TSS200;TSS1500	N_Shore
cg18096987	3	11623873	-0.31719	2.87e-16	VGLL4;VGLL4;VGLL4	NM_014667;NM_001128220;NM_001128219	Body;TSS200;Body
cg18110483	5	79330959	-0.261823	3.56e-16	THBS4	NM_003248	TSS200	Island
cg18121003	11	86085757	-0.225148	3.81e-14	CCDC81;CCDC81	NM_001156474;NM_021827	TSS200;TSS200	Island
cg18142856	11	7961111	0.257966	2.58e-11	OR10A3	NM_001003745	TSS200
cg18168101	8	104153627	-0.240498	5.86e-16	C8orf56;BAALC;BAALC	NR_027071;NM_024812;NM_001024372	TSS200;Body;Body	S_Shore
cg18182148	1	92952533	-0.21035	1.92e-15	GFI1;GFI1	NM_001127216;NM_005263	TSS1500;TSS200	Island
cg18183671	3	35720994	0.2852	3.19e-11	ARPP-21;ARPP-21;ARPP-21;ARPP-21	NM_016300;NM_001025068;NM_198399;NM_001025069	5'UTR;TSS200;TSS1500;TSS200
cg18188717	5	154230223	-0.416472	2.47e-27	C5orf4	NM_032385	TSS200
cg18197392	20	23015908	-0.215436	3.02e-13	SSTR4	NM_001052	TSS200	Island
cg18282849	11	86085694	-0.226809	5.27e-14	CCDC81;CCDC81	NM_001156474;NM_021827	TSS200;TSS200	Island
cg18292394	10	82049450	-0.305451	3.41e-16	MAT1A	NM_000429	TSS200
cg18305031	19	3982603	0.258649	5.82e-12	SNORD37;EEF2	NR_002602;NM_001961	TSS200;Body	N_Shore
cg18345826	6	10887023	-0.218424	9.31e-11	SYCP2L	NM_001040274	TSS200	N_Shore
cg18368411	1	31845959	-0.297665	8.47e-11	FABP3	NM_004102	TSS200
cg18369913	11	51515083	0.294462	1.19e-11	OR4C46	NM_001004703	TSS200
cg18394340	5	134735613	-0.251738	1.04e-16	H2AFY;H2AFY;H2AFY;H2AFY	NM_138610;NM_004893;NM_138609;NM_001040158	TSS1500;TSS200;TSS1500;TSS1500	S_Shore
cg18413237	7	41742795	0.234517	3.26e-11	LOC285954;INHBA;LOC285954	NR_027118;NM_002192;NR_027119	Body;TSS200;Body	N_Shelf
cg18420599	18	32173206	-0.361818	1.83e-14	DTNA;DTNA;DTNA;DTNA	NM_001128175;NM_001392;NM_032979;NM_032975	TSS200;5'UTR;5'UTR;5'UTR
cg18423852	7	150653001	-0.442006	2.61e-32	KCNH2;KCNH2;KCNH2	NM_172057;NM_172056;NM_000238	TSS200;Body;Body	Island
cg18425434	10	118429648	-0.281291	1.79e-18	C10orf82	NM_144661	TSS200	Island
cg18433784	21	48025155	-0.213684	1.44e-12	S100B	NM_006272	TSS200
cg18438944	16	56672525	-0.227319	2.87e-17	MT1A	NM_005946	TSS200	Island
cg18442524	5	137610372	-0.378143	5.19e-13	GFRA3	NM_001496	TSS200	S_Shore
cg18486102	12	50297777	-0.333684	1.12e-25	FAIM2	NM_012306	TSS200	Island
cg18495047	22	24891166	-0.213346	1.11e-12	C22orf45;C22orf45;UPB1	NR_028483;NR_028484;NM_016327	TSS1500;TSS1500;TSS200	Island
cg18500968	21	43816263	-0.227931	6.35e-11	TMPRSS3;TMPRSS3	NM_024022;NM_032405	TSS200;TSS200
cg18525352	12	106533867	-0.373628	3.98e-22	NUAK1	NM_014840	TSS200	S_Shore
cg18534491	14	24641155	-0.295874	1.6e-27	REC8;REC8	NM_001048205;NM_005132	TSS200;TSS200	Island
cg18540157	11	89867679	-0.220663	9.99e-13	NAALAD2	NM_005467	TSS200
cg18551877	11	58612087	-0.335626	6.51e-14	GLYATL2	NM_145016	TSS200
cg18553840	22	39713018	0.232163	3.59e-12	RPL3;RNU86;RPL3	NM_000967;NR_000026;NM_001033853	Body;TSS200;Body	N_Shelf
cg18557131	13	100624207	-0.256362	1.59e-16	ZIC5	NM_033132	TSS200	Island
cg18566515	10	123356236	-0.369357	1.91e-21	FGFR2;FGFR2;FGFR2;FGFR2;FGFR2;FGFR2	NM_000141;NM_001144917;NM_022970;NM_001144918;NM_001144919;NM_001144915	5'UTR;5'UTR;5'UTR;5'UTR;5'UTR;TSS200	N_Shore
cg18618429	3	122043865	-0.334606	8.56e-20	CSTA	NM_005213	TSS200
cg18628371	14	24641189	-0.311648	7.21e-25	REC8;REC8	NM_001048205;NM_005132	TSS200;TSS200	Island
cg18653451	19	46917018	-0.286798	1.37e-27	CCDC8	NM_032040	TSS200	S_Shore
cg18705279	16	67197129	-0.235287	2.9e-21	HSF4;HSF4;FBXL8	NM_001040667;NM_001538;NM_018378	TSS200;TSS200;Body	Island
cg18709349	19	46999274	-0.368975	2.23e-22	PNMAL2	NM_020709	TSS200	Island
cg18734330	14	95876455	-0.273537	1.5e-16	C14orf139	NR_026779	TSS200
cg18738581	3	9944183	-0.302716	5.89e-13	IL17RE;IL17RE;IL17RE	NM_153483;NM_153481;NM_153480	TSS200;TSS1500;TSS1500
cg18757155	8	24151472	-0.325073	3.17e-17	ADAM28;ADAM28	NM_014265;NM_021777	TSS200;TSS200
cg18769074	3	133464867	-0.232337	9.77e-15	TF	NM_001063	TSS200	N_Shore
cg18790597	4	17783331	-0.232803	4.28e-18	FAM184B	NM_015688	TSS200	Island
cg18815343	6	28367644	-0.262723	2.54e-18	ZSCAN12;ZSCAN12	NR_028077;NM_001163391	TSS200;TSS200	Island
cg18844382	14	23834977	-0.397652	6.27e-43	EFS;EFS	NM_005864;NM_032459	TSS200;TSS200	Island
cg18882819	13	43566496	-0.281892	1.12e-15	EPSTI1;EPSTI1	NM_001002264;NM_033255	TSS200;TSS200	Island
cg18919225	12	103311494	-0.342456	8.08e-17	PAH	NM_000277	TSS200	S_Shore
cg18940047	7	153749736	-0.220615	1.98e-17	DPP6;DPP6	NM_001039350;NM_130797	Body;TSS200	Island
cg18957070	17	19648970	-0.225595	2.19e-13	ALDH3A1;ALDH3A1;ALDH3A1	NM_000691;NM_001135168;NM_001135167	5'UTR;TSS200;TSS200	S_Shore
cg18959554	6	44310345	-0.313085	5.17e-32	SPATS1	NM_145026	TSS200
cg18968196	2	39892502	-0.29873	1.55e-11	TMEM178;TMEM178	NM_152390;NM_001167959	TSS1500;TSS200	N_Shore
cg19006008	19	16999768	-0.220382	4.37e-19	F2RL3	NM_003950	TSS200	N_Shore
cg19046826	17	48546297	-0.244195	1.58e-18	CHAD;ACSF2	NM_001267;NM_025149	TSS200;Body	Island
cg19074496	2	220117868	-0.344054	6.76e-24	TUBA4B;TUBA4A	NR_003063;NM_006000	TSS200;Body	N_Shore
cg19086540	11	36397458	-0.280409	2.2e-15	PRR5L;PRR5L;PRR5L	NM_001160167;NM_001160168;NM_024841	5'UTR;TSS200;TSS200	N_Shore
cg19095568	15	41062113	-0.356268	8.58e-24	DNAJC17;C15orf62	NM_018163;NM_001130448	Body;TSS200
cg19097322	6	123100553	-0.213075	5.91e-11	FABP7	NM_001446	TSS200
cg19111999	10	17270087	-0.236489	7.28e-12	VIM	NM_003380	TSS200	N_Shore
cg19112186	22	51016638	-0.217866	4.43e-15	CPT1B;CPT1B;CPT1B;CHKB-CPT1B;CPT1B;CPT1B;CPT1B;CPT1B	NM_152246;NM_001145135;NM_001145137;NR_027928;NM_152245;NM_001145136;NM_004377;NM_001145134	5'UTR;5'UTR;TSS200;Body;5'UTR;5'UTR;5'UTR;5'UTR	Island
cg19124509	4	87281412	-0.283128	4.55e-20	MAPK10;MAPK10;MAPK10	NM_138982;NM_138980;NM_002753	TSS200;TSS200;5'UTR
cg19153763	7	27196371	-0.227211	1.37e-16	HOXA7	NM_006896	TSS200	Island
cg19165216	11	811661	0.231284	2.02e-11	RPLP2;SNORA52	NM_001004;NR_002585	Body;TSS200	S_Shore
cg19216994	11	811557	0.200424	2.94e-11	RPLP2;SNORA52	NM_001004;NR_002585	Body;TSS200	S_Shore
cg19257550	9	35673909	-0.250504	1.02e-19	CA9	NM_001216	TSS200	N_Shore
cg19271190	6	31554946	0.236854	2.38e-11	LST1;LST1;LST1;LST1;LST1;LST1;LST1;LST1	NR_029461;NM_007161;NM_205839;NM_205838;NM_205840;NM_001166538;NR_029462;NM_205837	Body;TSS200;5'UTR;5'UTR;TSS200;TSS200;Body;5'UTR
cg19275133	11	128812913	-0.254595	4.07e-15	TP53AIP1	NM_022112	TSS200
cg19276110	1	20396593	-0.294443	5.11e-21	PLA2G5	NM_000929	TSS200
cg19349369	6	2842146	-0.313614	2.59e-19	SERPINB1	NM_030666	TSS200	Island
cg19378216	20	31870775	0.278916	9.98e-17	C20orf114	NM_033197	TSS200
cg19403377	17	53800225	-0.245398	1.16e-14	TMEM100;TMEM100	NM_018286;NM_001099640	TSS200;5'UTR
cg19424531	8	65711522	-0.242198	3.65e-12	CYP7B1	NM_004820	TSS200	Island
cg19472078	17	77020166	-0.237687	1.9e-20	C1QTNF1;C1QTNF1	NM_030968;NM_198594	TSS200;TSS200	Island
cg19513321	2	85811432	-0.245342	3.73e-18	VAMP5	NM_006634	TSS200	Island
cg19516515	1	155290614	-0.308974	3.78e-22	RUSC1;RUSC1;C1orf104	NM_001105203;NM_001105204;NM_001039517	TSS200;TSS200;Body	Island
cg19521511	7	57509813	0.284048	4.8e-12	ZNF716	NM_001159279	TSS200
cg19544662	2	88752056	-0.286022	7.88e-12	FOXI3	NM_001135649	TSS200	Island
cg19548479	17	41363737	-0.441273	4.29e-31	TMEM106A	NM_145041	TSS200	Island
cg19554569	11	5364833	0.298248	1.19e-11	OR51B5	NM_001005567	TSS200
cg19587777	10	5566738	-0.227857	5.41e-20	CALML3	NM_005185	TSS200	N_Shore
cg19594666	7	127881280	-0.272318	3.58e-22	LEP	NM_000230	TSS200	Island
cg19616230	4	25657429	-0.256498	1.38e-17	SLC34A2	NM_006424	TSS200	Island
cg19619405	12	43945892	-0.288411	7.12e-14	ADAMTS20	NM_025003	TSS200	Island
cg19659741	8	39172099	-0.228401	1.08e-15	ADAM5P	NR_001448	TSS200
cg19664945	2	54087343	-0.345796	8.03e-19	LOC100302652;GPR75	NM_001164165;NM_006794	TSS200;TSS1500	S_Shore
cg19672546	8	145025123	-0.246967	1.09e-22	PLEC1;PLEC1;PLEC1;PLEC1	NM_000445;NM_201378;NM_201379;NM_201380	Body;Body;Body;TSS200	Island
cg19679123	15	67430336	-0.278142	1.81e-22	SMAD3;SMAD3;SMAD3	NM_005902;NM_001145103;NM_001145102	Body;TSS200;5'UTR
cg19696441	1	20512463	-0.229711	2.7e-16	UBXN10	NM_152376	TSS200	Island
cg19709585	1	209825849	-0.26174	8.91e-13	LAMB3;LAMB3;LAMB3	NM_000228;NM_001017402;NM_001127641	TSS200;TSS1500;TSS200
cg19743103	1	6304220	-0.206844	2.52e-12	HES3	NM_001024598	TSS200	N_Shore
cg19744936	19	15343395	-0.294379	7.21e-14	EPHX3;EPHX3	NM_001142886;NM_024794	5'UTR;TSS200	N_Shore
cg19766441	4	25657365	-0.307052	1.79e-19	SLC34A2	NM_006424	TSS200	Island
cg19788741	5	101632310	-0.381874	4.66e-26	SLCO4C1	NM_180991	TSS200	Island
cg19792802	11	65647270	-0.20867	2.99e-11	CTSW	NM_001335	TSS200
cg19797376	1	47695475	-0.229771	1.32e-11	TAL1	NM_003189	TSS200	N_Shore
cg19806642	5	178422140	-0.213386	6.7e-13	GRM6	NM_000843	TSS200	Island
cg19820372	11	111411216	-0.323137	1.11e-22	LAYN	NM_178834	TSS200	Island
cg19823847	6	138539706	0.22231	1.61e-11	KIAA1244;PBOV1	NM_020340;NM_021635	Body;TSS200
cg19862899	10	82173556	-0.231548	5.02e-15	C10orf58;C10orf58	NR_024572;NM_032333	TSS200;5'UTR
cg19871388	20	50419082	-0.232933	4.48e-14	SALL4	NM_020436	TSS200	S_Shore
cg19915711	13	43566421	-0.330022	3.36e-19	EPSTI1;EPSTI1	NM_001002264;NM_033255	TSS200;TSS200	Island
cg19929126	7	28998195	-0.302482	1.04e-14	TRIL	NM_014817	TSS200	Island
cg19943330	14	24505554	-0.251153	7.9e-38	DHRS4L1	NM_001082488	TSS200	N_Shore
cg19954000	5	142065671	-0.211233	1.66e-16	FGF1;FGF1;FGF1;FGF1;FGF1;FGF1;FGF1	NM_033136;NM_001144935;NM_001144934;NM_033136;NR_026696;NR_026695;NM_000800	5'UTR;5'UTR;5'UTR;1stExon;Body;Body;TSS200
cg19982230	17	27045302	-0.285223	2.68e-21	RAB34;RAB34;RAB34;RAB34;RAB34;RAB34;RAB34	NM_031934;NM_001142624;NR_024579;NM_001142625;NM_001144942;NM_001144943;NR_024575	TSS1500;TSS200;TSS200;TSS200;TSS1500;TSS200;TSS200	N_Shore
cg19989295	14	24641077	-0.299066	1.63e-27	REC8;REC8	NM_001048205;NM_005132	TSS200;TSS200	Island
cg19998294	10	18629497	-0.26118	9.54e-24	CACNB2;CACNB2;CACNB2;CACNB2;CACNB2;CACNB2;CACNB2;CACNB2	NM_201571;NM_201590;NM_201593;NM_000724;NM_201597;NM_201572;NM_201596;NM_001167945	Body;TSS200;Body;Body;Body;Body;Body;Body
cg20007130	4	155413075	-0.209363	2.63e-14	DCHS2;DCHS2	NM_001142552;NM_001142553	TSS200;TSS200	Island
cg20029347	11	46366877	-0.223446	3.02e-18	DGKZ;DGKZ	NM_201533;NM_201532	TSS200;Body	Island
cg20051292	8	101118512	-0.225523	3.17e-15	RGS22	NM_015668	TSS200	Island
cg20059140	18	11751516	-0.246113	2.7e-13	GNAL;GNAL;GNAL	NM_002071;NM_182978;NM_001142339	TSS200;Body;TSS200	Island
cg20060685	12	106533898	-0.292905	3.8e-21	NUAK1	NM_014840	TSS200	S_Shore
cg20078466	7	50344331	-0.258444	1.32e-14	IKZF1	NM_006060	TSS200	Island
cg20101352	7	29186234	-0.396062	4.47e-16	CPVL;CPVL	NM_019029;NM_031311	TSS200;TSS200
cg20104456	19	51568523	-0.386735	3.47e-25	KLK13	NM_015596	TSS200	S_Shore
cg20129082	11	19736150	-0.260509	1.99e-14	LOC100126784;NAV2;NAV2;NAV2	NR_015384;NM_182964;NM_001111018;NM_145117	TSS200;Body;Body;Body	S_Shore
cg20142377	6	29910206	-0.209965	6.34e-34	HLA-A	NM_002116	TSS200	Island
cg20143092	11	35160330	-0.329342	1.28e-17	CD44;CD44;CD44;CD44;CD44	NM_001001389;NM_001001392;NM_001001391;NM_001001390;NM_000610	TSS200;TSS200;TSS200;TSS200;TSS200	N_Shore
cg20157525	1	6304217	-0.22013	5.03e-14	HES3	NM_001024598	TSS200	N_Shore
cg20198108	10	17270091	-0.264545	1.74e-11	VIM	NM_003380	TSS200	N_Shore
cg20219035	12	14720858	-0.30022	6.87e-25	PLBD1	NM_024829	TSS200	Island
cg20229534	6	10882250	-0.28649	9.49e-18	GCM2	NM_004752	TSS200	N_Shore
cg20257866	8	134203235	-0.217258	4.84e-16	WISP1;WISP1	NM_003882;NM_080838	TSS200;TSS200
cg20258486	7	158800888	0.278803	1.79e-15	LOC154822	NR_024394	TSS200	S_Shore
cg20293594	7	27196296	-0.343838	4.29e-20	HOXA7	NM_006896	TSS200	Island
cg20303028	2	74607507	-0.345632	7.67e-20	DCTN1;DCTN1	NM_004082;NM_001135040	TSS200;TSS200
cg20311501	5	112073502	-0.383178	1.14e-16	APC;APC;APC	NM_000038;NM_001127510;NM_001127511	TSS200;TSS200;5'UTR
cg20311730	11	7985183	0.274525	4.04e-12	NLRP10	NM_176821	TSS200
cg20322093	17	72931788	-0.214967	3.18e-12	OTOP3	NM_178233	TSS200	Island
cg20328456	6	32121113	-0.263914	2.13e-20	PPT2;PPT2;PRRT1	NM_138717;NM_005155;NM_030651	TSS200;TSS1500;TSS1500	N_Shore
cg20328588	11	117747934	-0.222018	8.27e-18	FXYD6;FXYD6;FXYD6;FXYD6;FXYD6	NM_001164831;NM_022003;NM_001164832;NM_001164837;NM_001164836	5'UTR;TSS200;TSS200;TSS200;TSS200	S_Shore
cg20333727	11	1889893	0.243618	2.65e-13	LSP1;LSP1	NM_001013253;NM_002339	TSS200;Body	N_Shelf
cg20337103	11	118781778	-0.247791	8.86e-11	BCL9L	NM_182557	TSS200	S_Shore
cg20352402	6	135271333	0.270751	3.2e-12	ALDH8A1;ALDH8A1	NM_170771;NM_022568	TSS200;TSS200
cg20371266	2	233390781	-0.260307	1.09e-16	CHRND	NM_000751	TSS200	S_Shore
cg20427865	16	57406353	-0.325916	1.58e-24	CX3CL1	NM_002996	TSS200
cg20430847	1	2461820	-0.310847	4.59e-26	HES5	NM_001010926	TSS200	Island
cg20438404	7	100770192	-0.267944	1.81e-22	SERPINE1;SERPINE1	NM_001165413;NM_000602	TSS200;TSS200
cg20441894	3	108476163	0.237659	6.28e-11	RETNLB	NM_032579	TSS200
cg20480642	8	52722185	-0.253985	1.36e-13	PXDNL	NM_144651	TSS200
cg20531550	7	128550902	-0.235899	5.54e-16	KCP;KCP	NM_001135914;NM_199349	TSS200;TSS200	Island
cg20559608	3	131754012	-0.308809	6.57e-15	CPNE4	NM_130808	TSS200	Island
cg20640433	6	129204206	-0.395634	9.32e-18	LAMA2;LAMA2	NM_001079823;NM_000426	TSS200;TSS200
cg20646556	7	1022806	-0.299781	1.43e-27	CYP2W1	NM_017781	TSS200	N_Shore
cg20652899	11	117747940	-0.209906	8.84e-13	FXYD6;FXYD6;FXYD6;FXYD6;FXYD6	NM_001164831;NM_022003;NM_001164832;NM_001164837;NM_001164836	5'UTR;TSS200;TSS200;TSS200;TSS200	S_Shore
cg20663846	17	39254439	0.252394	7.87e-11	KRTAP4-8	NM_031960	TSS200
cg20676696	1	110210444	-0.430741	1.36e-29	GSTM2;GSTM2	NM_001142368;NM_000848	TSS200;TSS200	N_Shore
cg20687242	12	54653427	-0.448321	1.54e-29	CBX5;CBX5;CBX5	NM_001127321;NM_001127322;NM_012117	TSS200;TSS200;5'UTR
cg20713492	1	154293482	-0.238693	1.23e-18	AQP10	NM_080429	TSS200
cg20732198	10	35894310	-0.249047	3.83e-15	GJD4	NM_153368	TSS200	N_Shelf
cg20734421	12	14720805	-0.24056	1.77e-22	PLBD1	NM_024829	TSS200	Island
cg20738500	15	89921156	-0.274599	7.82e-16	LOC254559	NR_015411	TSS200	Island
cg20779964	20	54580070	-0.291134	2.79e-28	CBLN4	NM_080617	TSS200	Island
cg20787173	6	133562475	-0.405381	6.14e-30	EYA4;EYA4;EYA4	NM_172103;NM_172105;NM_004100	TSS200;TSS200;TSS200	Island
cg20883831	7	150652948	-0.476242	4.21e-34	KCNH2;KCNH2;KCNH2	NM_172057;NM_172056;NM_000238	TSS200;Body;Body	Island
cg20892260	8	23564025	-0.247152	2.05e-22	NKX2-6	NM_001136271	TSS200	Island
cg20902783	14	21494071	-0.339119	8.84e-25	NDRG2;NDRG2;NDRG2;NDRG2;NDRG2;NDRG2;NDRG2;NDRG2	NM_201539;NM_201535;NM_201536;NM_201538;NM_201541;NM_201540;NM_016250;NM_201537	TSS1500;TSS200;TSS200;TSS1500;TSS1500;TSS1500;TSS200;TSS200	Island
cg20945085	2	74875227	-0.267397	8.62e-18	C2orf65	NM_138804	TSS200	Island
cg21013866	14	23834985	-0.344183	3.72e-41	EFS;EFS	NM_005864;NM_032459	TSS200;TSS200	Island
cg21064451	22	38071534	-0.216762	8.03e-14	LGALS1	NM_002305	TSS200	N_Shore
cg21079345	7	134144036	-0.264761	1.25e-22	AKR1B1	NM_001628	TSS200	Island
cg21116457	18	43304007	-0.213475	1.11e-16	SLC14A1;SLC14A1;SLC14A1	NM_015865;NM_001146036;NM_001128588	TSS200;TSS200;TSS200
cg21116900	12	100750760	-0.211157	3.48e-24	SLC17A8;SLC17A8	NM_001145288;NM_139319	TSS200;TSS200
cg21131024	8	104153643	-0.293998	4.52e-16	C8orf56;BAALC;BAALC	NR_027071;NM_024812;NM_001024372	TSS200;Body;Body	S_Shore
cg21151355	1	35246607	-0.244975	4.12e-13	GJB3;GJB3	NM_024009;NM_001005752	TSS200;TSS1500	N_Shore
cg21203569	11	47279365	-0.348808	8.77e-22	NR1H3;NR1H3;NR1H3	NM_001130101;NM_005693;NM_001130102	TSS200;TSS200;5'UTR
cg21211480	17	41363774	-0.337227	4.49e-26	TMEM106A	NM_145041	TSS200	Island
cg21219903	1	43920090	-0.259235	3.83e-11	HYI	NM_031207	TSS200	S_Shore
cg21225170	5	137610391	-0.33371	5.55e-13	GFRA3	NM_001496	TSS200	S_Shore
cg21237418	17	27045043	-0.268599	1.97e-18	RAB34;RAB34;RAB34;RAB34;RAB34;RAB34;RAB34	NM_001144942;NM_001144943;NR_024579;NM_001142624;NM_031934;NM_001142625;NR_024575	TSS200;Body;Body;Body;TSS200;Body;Body	Island
cg21237687	17	6899380	-0.25904	1.3e-18	ALOX12	NM_000697	TSS200	Island
cg21272465	2	239140296	-0.225755	8.44e-14	LOC151174;LOC643387;LOC151174	NR_026926;NR_026923;NR_026925	Body;TSS200;Body	Island
cg21274067	2	114341111	-0.244378	1.46e-13	WASH2P	NR_024077	TSS200	N_Shore
cg21293902	19	49994097	0.234397	9.61e-16	SNORD34;RPL13AP5;SNORD35A;RPL13A	NR_000019;NR_026712;NR_000018;NM_012423	TSS200;Body;TSS1500;Body	S_Shelf
cg21294471	11	35639653	-0.273522	1.9e-24	FJX1	NM_014344	TSS200	Island
cg21306240	1	38230845	-0.254802	2.15e-12	EPHA10;EPHA10	NM_001099439;NM_173641	TSS200;TSS200	Island
cg21306329	17	73083876	-0.305593	1.46e-14	SLC16A5	NM_004695	TSS200	Island
cg21306988	13	108867134	-0.270862	3.1e-16	LIG4;LIG4;LIG4	NM_206937;NM_002312;NM_001098268	5'UTR;TSS200;5'UTR	Island
cg21367256	20	62795658	0.279429	2.46e-13	MYT1	NM_004535	TSS200
cg21397393	4	1107706	-0.240343	5.61e-14	RNF212;RNF212	NM_001131034;NM_194439	TSS200;TSS200	Island
cg21428710	12	47219797	-0.310955	1.65e-14	SLC38A4;SLC38A4	NM_001143824;NM_018018	TSS200;TSS200
cg21461649	7	117119938	-0.362245	3.79e-18	CFTR	NM_000492	TSS200
cg21476299	13	43148214	-0.234807	8.51e-17	TNFSF11;TNFSF11	NM_003701;NM_033012	TSS200;5'UTR	N_Shore
cg21554552	3	50378425	-0.249754	2.48e-19	RASSF1;RASSF1	NM_007182;NM_170714	TSS200;TSS200	Island
cg21571160	1	207262553	0.265078	1.2e-12	C4BPB;C4BPB;C4BPB;C4BPB;C4BPB	NM_001017365;NM_001017364;NM_001017366;NM_000716;NM_001017367	5'UTR;TSS200;5'UTR;TSS200;TSS200
cg21603144	2	102608233	-0.267509	1.78e-17	IL1R2	NM_004633	TSS200
cg21616051	4	987303	0.276411	9.32e-12	IDUA;SLC26A1;SLC26A1;SLC26A1	NM_000203;NM_134425;NM_213613;NM_022042	Body;TSS200;TSS200;TSS200	S_Shore
cg21627409	5	140810106	-0.277933	2.79e-17	PCDHGA4;PCDHGA11;PCDHGA11;PCDHGA9;PCDHGA1;PCDHGB1;PCDHGB6;PCDHGA12;PCDHGB3;PCDHGB7;PCDHGA6;PCDHGA8;PCDHGA10;PCDHGA5;PCDHGB4;PCDHGA3;PCDHGA2;PCDHGA12;PCDHGB2;PCDHGA7;PCDHGB5	NM_018917;NM_032092;NM_018914;NM_018921;NM_018912;NM_018922;NM_018926;NM_003735;NM_018924;NM_018927;NM_018919;NM_032088;NM_018913;NM_018918;NM_003736;NM_018916;NM_018915;NM_032094;NM_018923;NM_018920;NM_018925	Body;Body;Body;Body;Body;Body;Body;TSS200;Body;Body;Body;Body;Body;Body;Body;Body;Body;TSS200;Body;Body;Body	N_Shore
cg21643314	15	37390666	-0.200689	5e-12	MEIS2;MEIS2;MEIS2;MEIS2;MEIS2;MEIS2;MEIS2	NM_172315;NM_170674;NM_002399;NM_170675;NM_172316;NM_170677;NM_170676	TSS200;Body;5'UTR;Body;5'UTR;Body;Body	N_Shore
cg21663341	11	46366884	-0.223032	2.99e-19	DGKZ;DGKZ	NM_201533;NM_201532	TSS200;Body	Island
cg21671806	8	85097031	-0.217807	2.76e-11	RALYL;RALYL;RALYL;RALYL	NM_001100391;NM_173848;NM_001100392;NM_001100393	TSS200;5'UTR;5'UTR;5'UTR	Island
cg21672292	8	145025128	-0.282857	5.23e-22	PLEC1;PLEC1;PLEC1;PLEC1	NM_000445;NM_201378;NM_201379;NM_201380	Body;Body;Body;TSS200	Island
cg21701379	12	31079694	-0.23664	7.52e-15	TSPAN11	NM_001080509	TSS200	Island
cg21703322	11	111411076	-0.267753	1.9e-26	LAYN	NM_178834	TSS200	Island
cg21707172	6	155537944	-0.305002	1.45e-13	TIAM2;TIAM2	NM_012454;NM_001010927	Body;TSS200	N_Shelf
cg21708058	8	38585602	-0.314376	7.43e-21	TACC1	NM_001146216	TSS200
cg21737039	4	8271391	-0.240222	1.18e-16	HTRA3	NM_053044	TSS200	Island
cg21737444	22	38071591	-0.314962	1.31e-18	LGALS1	NM_002305	TSS200	N_Shore
cg21754400	12	81471649	-0.305779	1.01e-23	ACSS3	NM_024560	TSS200	Island
cg21757872	12	107974453	-0.215427	2.95e-13	BTBD11;BTBD11	NM_001017523;NM_001018072	TSS200;Body	N_Shore
cg21770622	11	46383066	-0.339915	7.47e-28	DGKZ;DGKZ;DGKZ;DGKZ	NM_201533;NM_001105540;NM_003646;NM_201532	Body;TSS200;Body;Body
cg21771173	5	169064071	-0.243255	1.71e-13	DOCK2	NM_004946	TSS200	N_Shore
cg21773872	7	30722320	-0.282836	1.58e-15	CRHR2	NM_001883	TSS200	Island
cg21779301	7	30029757	-0.270635	7.69e-11	SCRN1;SCRN1;SCRN1;SCRN1	NM_014766;NM_001145513;NM_001145514;NM_001145515	TSS1500;TSS200;Body;TSS1500	Island
cg21784383	1	217311172	-0.293765	7.08e-18	ESRRG	NM_001134285	TSS200	Island
cg21817737	11	89867704	-0.28074	7.54e-13	NAALAD2	NM_005467	TSS200
cg21821833	3	42306493	-0.340974	7e-21	CCK	NM_000729	TSS200	Island
cg21858380	2	119916486	-0.276846	2.45e-25	C1QL2	NM_182528	TSS200	Island
cg21867345	3	44596536	-0.218008	6.28e-12	ZNF167;ZNF167	NM_018651;NM_025169	TSS200;TSS200	Island
cg21903079	14	24457915	-0.266747	1.91e-27	DHRS4L2	NM_198083	TSS200	Island
cg21935981	22	45608465	-0.266051	4.68e-16	C22orf9;C22orf9	NM_001009880;NM_015264	Body;TSS200
cg21963535	20	44098285	-0.356363	1.53e-26	WFDC2	NM_006103	TSS200	Island
cg21977075	17	65040527	-0.207143	1.13e-11	CACNG1	NM_000727	TSS200	N_Shore
cg21992932	2	159651813	-0.345349	4.04e-22	DAPL1	NM_001017920	TSS200
cg22009464	18	32173084	-0.396932	1.01e-15	DTNA;DTNA;DTNA;DTNA	NM_001128175;NM_001392;NM_032979;NM_032975	TSS200;5'UTR;5'UTR;5'UTR
cg22027897	17	60885856	-0.293928	3.94e-20	2016-03-10	NM_152598	TSS200	Island
cg22035501	5	112073398	-0.336734	3.57e-13	APC;APC;APC	NM_000038;NM_001127510;NM_001127511	TSS200;TSS200;5'UTR
cg22070406	18	55019708	-0.207072	3.8e-14	ST8SIA3	NM_015879	TSS200	Island
cg22092811	3	99595145	-0.259614	7.1e-17	C3orf26;FILIP1L;MIR548G;FILIP1L;FILIP1L	NM_032359;NM_182909;NR_031662;NM_014890;NM_001042459	Body;Body;Body;TSS200;Body	Island
cg22105158	19	3480672	-0.247979	7.89e-18	C19orf77	NM_001136503	TSS200	N_Shore
cg22117805	11	36422455	-0.228635	3.54e-11	PRR5L;PRR5L;PRR5L;PRR5L	NM_024841;NM_001160167;NM_001160169;NM_001160168	5'UTR;5'UTR;TSS200;Body
cg22125968	13	43566472	-0.298639	2.35e-17	EPSTI1;EPSTI1	NM_001002264;NM_033255	TSS200;TSS200	Island
cg22129364	1	53067894	-0.261448	1.21e-20	GPX7	NM_015696	TSS200	Island
cg22129545	2	27531320	-0.24041	1.29e-16	UCN	NM_003353	TSS200	Island
cg22136365	16	71611043	-0.247217	9.67e-14	TAT	NM_000353	TSS200
cg22146357	8	143781406	-0.278201	1.13e-13	LY6K;LY6K;LY6K	NM_001160355;NM_001160354;NM_017527	TSS200;TSS200;TSS200	N_Shore
cg22149516	5	101632314	-0.307187	1.86e-20	SLCO4C1	NM_180991	TSS200	Island
cg22153181	4	172734431	-0.338808	2.55e-17	GALNTL6	NM_001034845	TSS200	Island
cg22202692	2	6121939	-0.213085	1.88e-12	LOC400940	NR_026833	TSS200
cg22212414	21	34775032	-0.385855	4.97e-17	IFNGR2	NM_005534	TSS200	N_Shore
cg22213386	5	156887005	-0.229154	1.75e-12	NIPAL4	NM_001099287	TSS200	Island
cg22232207	20	44746825	-0.252982	2.49e-13	CD40;CD40	NM_152854;NM_001250	TSS200;TSS200	Island
cg22250498	11	63258744	-0.22401	7.81e-12	HRASLS5;HRASLS5;HRASLS5	NM_001146728;NM_001146729;NM_054108	TSS200;TSS200;TSS200	Island
cg22273939	20	25129400	-0.238206	4.55e-24	LOC284798;LOC284798;LOC284798	NR_027093;NR_027092;NR_027091	TSS1500;TSS200;Body	Island
cg22280258	17	4545157	-0.24407	2.32e-11	ALOX15	NM_001140	TSS200	S_Shore
cg22287064	17	73584070	-0.334318	3.12e-22	MYO15B	NR_003587	TSS200	Island
cg22313574	8	27468981	-0.272878	1.8e-16	CLU;CLU;CLU	NM_203339;NM_001831;NM_001171138	TSS200;Body;Body	N_Shelf
cg22336004	1	66258035	-0.287707	6.64e-20	PDE4B;PDE4B	NM_001037341;NM_002600	TSS200;TSS1500	N_Shore
cg22349442	17	39507113	0.257851	8.76e-13	KRT33A	NM_004138	TSS200
cg22488256	1	66258046	-0.378086	3.75e-23	PDE4B;PDE4B	NM_001037341;NM_002600	TSS200;TSS1500	N_Shore
cg22488367	22	45608448	-0.307937	7.79e-20	C22orf9;C22orf9	NM_001009880;NM_015264	Body;TSS200
cg22502856	1	209825678	-0.214157	3.12e-15	LAMB3;LAMB3;LAMB3	NM_001017402;NM_000228;NM_001127641	TSS1500;5'UTR;TSS200
cg22534145	20	23015936	-0.292835	1.2e-30	SSTR4	NM_001052	TSS200	Island
cg22620221	7	153584416	-0.238981	9.25e-18	DPP6	NM_001039350	TSS200	Island
cg22627841	17	48546258	-0.266427	9.06e-23	CHAD;ACSF2	NM_001267;NM_025149	TSS200;Body	Island
cg22637538	17	7348327	-0.227682	6.55e-13	CHRNB1	NM_000747	TSS200	Island
cg22645427	20	25129520	-0.330137	4.6e-29	LOC284798;LOC284798;LOC284798	NR_027093;NR_027092;NR_027091	TSS1500;TSS200;TSS200	Island
cg22656521	22	19118165	-0.276649	7.52e-15	DGCR14;TSSK2	NM_022719;NM_053006	3'UTR;TSS200	N_Shore
cg22660207	4	174320772	-0.237231	8.14e-14	SCRG1	NM_007281	TSS200
cg22670329	4	74702075	-0.232013	1.41e-12	CXCL6	NM_002993	TSS200	N_Shore
cg22674613	6	44310331	-0.321257	2.06e-22	SPATS1	NM_145026	TSS200
cg22692511	11	117069966	-0.292134	3.1e-20	TAGLN;TAGLN	NM_003186;NM_001001522	TSS200;TSS200
cg22713958	17	76976245	-0.269301	7.42e-17	LGALS3BP	NM_005567	TSS200
cg22774472	2	190044636	-0.357631	6.25e-20	COL5A2	NM_000393	TSS200
cg22783308	14	75894315	-0.229131	5.47e-12	JDP2;JDP2;JDP2	NM_001135047;NM_001135048;NM_130469	TSS200;TSS1500;TSS1500	Island
cg22824998	19	46974972	-0.205725	2.64e-15	PNMAL1;PNMAL1	NM_018215;NM_001103149	TSS200;TSS200	Island
cg22825644	7	29186347	-0.274755	4.59e-12	CPVL;CPVL	NM_019029;NM_031311	TSS200;TSS200
cg22828110	5	75919242	-0.207875	1.13e-15	F2RL2;IQGAP2	NM_004101;NM_006633	TSS200;Body
cg22831607	10	99531797	-0.317599	5.16e-16	SFRP5	NM_003015	TSS200	Island
cg22837015	11	128812846	-0.260136	1.39e-20	TP53AIP1	NM_022112	TSS200
cg22859061	5	180018503	-0.35808	7.28e-38	SCGB3A1	NM_052863	TSS200	Island
cg22871668	6	133562492	-0.344665	5.5e-26	EYA4;EYA4;EYA4	NM_172103;NM_172105;NM_004100	TSS200;TSS200;TSS200	Island
cg22877509	1	155290607	-0.29905	1.84e-17	RUSC1;RUSC1;C1orf104	NM_001105203;NM_001105204;NM_001039517	TSS200;TSS200;Body	Island
cg22891070	19	46801642	-0.289544	1.8e-23	HIF3A;HIF3A	NM_152795;NM_022462	Body;TSS200	S_Shore
cg22905097	13	43566401	-0.316892	1.42e-20	EPSTI1;EPSTI1	NM_001002264;NM_033255	TSS200;TSS200	Island
cg22921760	14	22005368	-0.283392	3.82e-23	SALL2	NM_005407	TSS200
cg22935450	17	38465393	-0.340788	2.92e-27	RARA	NM_000964	TSS200
cg22970173	22	41637080	-0.217501	1.06e-18	CHADL	NM_138481	TSS200	S_Shelf
cg22970435	6	44310228	-0.239817	4.25e-17	SPATS1	NM_145026	TSS200
cg22996489	13	97646736	-0.324584	3.03e-14	OXGR1	NM_080818	TSS200	Island
cg23010048	19	52391257	-0.398939	2.75e-20	ZNF577;ZNF577;ZNF577	NR_024181;NM_032679;NM_001135590	TSS200;TSS200;TSS200	Island
cg23013968	15	93616959	-0.220859	1.7e-15	RGMA;RGMA;RGMA;RGMA;RGMA;RGMA	NM_001166283;NM_020211;NM_001166289;NM_001166288;NM_001166286;NM_001166287	1stExon;Body;TSS200;TSS200;TSS1500;5'UTR	Island
cg23018117	7	150413687	-0.200889	7.93e-13	GIMAP1	NM_130759	TSS200	N_Shelf
cg23032674	6	70992911	-0.224919	3.09e-16	COL9A1;COL9A1	NM_001851;NM_078485	Body;TSS200	Island
cg23035602	19	53935117	-0.238882	1.27e-36	ZNF761;LOC147804	NM_001008401;NR_003148	TSS200;TSS200	Island
cg23046903	11	65640447	-0.210081	9.69e-16	EFEMP2	NM_016938	TSS200	Island
cg23082339	5	140810051	-0.301844	7.81e-17	PCDHGA4;PCDHGA11;PCDHGA11;PCDHGA9;PCDHGA1;PCDHGB1;PCDHGB6;PCDHGA12;PCDHGB3;PCDHGB7;PCDHGA6;PCDHGA8;PCDHGA10;PCDHGA5;PCDHGB4;PCDHGA3;PCDHGA2;PCDHGA12;PCDHGB2;PCDHGA7;PCDHGB5	NM_018917;NM_032092;NM_018914;NM_018921;NM_018912;NM_018922;NM_018926;NM_003735;NM_018924;NM_018927;NM_018919;NM_032088;NM_018913;NM_018918;NM_003736;NM_018916;NM_018915;NM_032094;NM_018923;NM_018920;NM_018925	Body;Body;Body;Body;Body;Body;Body;TSS200;Body;Body;Body;Body;Body;Body;Body;Body;Body;TSS200;Body;Body;Body	N_Shore
cg23083315	11	35639656	-0.391847	3.09e-26	FJX1	NM_014344	TSS200	Island
cg23098051	17	19648846	-0.224745	1.14e-17	ALDH3A1;ALDH3A1;ALDH3A1;ALDH3A1	NM_001135167;NM_000691;NM_001135168;NM_001135167	1stExon;5'UTR;TSS200;5'UTR	S_Shore
cg23108728	2	220117875	-0.271543	4.15e-19	TUBA4B;TUBA4A	NR_003063;NM_006000	TSS200;Body	N_Shore
cg23118730	14	74706074	-0.202816	3.62e-13	VSX2	NM_182894	TSS200	N_Shore
cg23121156	4	154710421	-0.252731	3.04e-16	SFRP2	NM_003013	TSS200	Island
cg23146663	5	151066662	-0.36739	2.21e-24	SPARC	NM_003118	TSS200
cg23179456	14	24803873	-0.451647	8.31e-31	ADCY4	NM_139247	TSS200	Island
cg23180938	5	115152485	-0.290963	4.86e-15	CDO1	NM_001801	TSS200	Island
cg23183906	19	16187089	-0.283679	4.3e-30	TPM4;TPM4	NM_001145160;NM_003290	Body;TSS200	Island
cg23187653	5	95769008	-0.242426	1.81e-11	PCSK1	NM_000439	TSS200	Island
cg23194364	11	7870558	0.267592	2.25e-12	OR5E1P	NR_027711	TSS200
cg23208513	8	101118377	-0.214667	6.17e-19	RGS22	NM_015668	TSS200	Island
cg23230584	7	95025740	-0.361245	5.87e-35	PON3	NM_000940	TSS200	Island
cg23255835	2	29338121	-0.377967	9.87e-26	CLIP4	NM_024692	TSS200	Island
cg23255964	5	138862353	-0.330429	3.31e-20	TMEM173	NM_198282	TSS200
cg23274561	1	156084271	-0.294947	1.6e-24	LMNA;LMNA;LMNA	NM_170707;NM_005572;NM_170708	TSS200;TSS200;TSS200	N_Shore
cg23348764	5	140749834	-0.279392	7.5e-13	PCDHGA4;PCDHGA2;PCDHGB2;PCDHGA1;PCDHGB3;PCDHGB3;PCDHGA5;PCDHGB1;PCDHGA3	NM_018917;NM_018915;NM_018923;NM_018912;NM_018924;NM_032097;NM_018918;NM_018922;NM_018916	Body;Body;Body;Body;TSS200;TSS200;Body;Body;Body	N_Shore
cg23396786	2	73299151	-0.31703	1.01e-22	SFXN5	NM_144579	TSS200	Island
cg23405212	2	208989382	-0.318494	1.22e-17	CRYGD	NM_006891	TSS200	S_Shore
cg23428985	2	29338113	-0.392318	1.07e-26	CLIP4	NM_024692	TSS200	Island
cg23445461	5	140864733	-0.326231	5.98e-22	PCDHGA4;PCDHGC3;PCDHGA12;PCDHGA11;PCDHGA11;PCDHGA9;PCDHGA1;PCDHGB1;PCDHGC4;PCDHGB6;PCDHGB3;PCDHGC4;PCDHGB7;PCDHGA6;PCDHGA8;PCDHGA10;PCDHGA5;PCDHGB4;PCDHGA3;PCDHGA2;PCDHGA7;PCDHGB2;PCDHGB5;PCDHGC3	NM_018917;NM_002588;NM_003735;NM_032092;NM_018914;NM_018921;NM_018912;NM_018922;NM_018928;NM_018926;NM_018924;NM_032406;NM_018927;NM_018919;NM_032088;NM_018913;NM_018918;NM_003736;NM_018916;NM_018915;NM_018920;NM_018923;NM_018925;NM_032403	Body;Body;Body;Body;Body;Body;Body;Body;TSS200;Body;Body;TSS200;Body;Body;Body;Body;Body;Body;Body;Body;Body;Body;Body;Body	Island
cg23451221	10	135160726	-0.241247	7.21e-15	PRAP1;PRAP1	NM_145202;NM_001145201	TSS200;TSS200
cg23483765	5	156886996	-0.366867	2.33e-15	NIPAL4	NM_001099287	TSS200	Island
cg23487201	20	57090122	-0.209561	1.67e-16	APCDD1L	NM_153360	TSS200	Island
cg23489273	6	29910292	-0.265861	3.21e-32	HLA-A	NM_002116	TSS200	Island
cg23497020	12	50616562	-0.337369	2.21e-23	LIMA1;LIMA1;LIMA1	NM_001113546;NM_001113547;NM_016357	Body;TSS200;Body
cg23497383	2	239140182	-0.219925	1.64e-16	LOC151174;LOC643387;LOC151174	NR_026926;NR_026923;NR_026925	Body;TSS200;Body	Island
cg23511432	5	137610255	-0.328867	6.3e-15	GFRA3	NM_001496	TSS200	Island
cg23512558	12	116997079	-0.223376	2.2e-14	MAP1LC3B2	NM_001085481	TSS200
cg23542968	14	36983129	-0.241848	3.88e-14	SFTA3	NM_001101341	TSS200	N_Shore
cg23555120	12	106533863	-0.267937	1.67e-16	NUAK1	NM_014840	TSS200	S_Shore
cg23559689	11	105481292	-0.263956	3.64e-13	GRIA4;GRIA4;GRIA4;GRIA4	NM_001077244;NM_000829;NM_001077243;NM_001112812	5'UTR;5'UTR;5'UTR;TSS200	Island
cg23614791	12	81471754	-0.310753	2.02e-23	ACSS3	NM_024560	TSS200	Island
cg23621729	1	1935445	-0.347866	3.55e-23	KIAA1751	NM_001080484	TSS200	Island
cg23644624	22	21386989	-0.274965	2.9e-15	SLC7A4	NM_004173	TSS200	Island
cg23645091	12	52914409	-0.25849	3.64e-12	KRT5	NM_000424	TSS200
cg23649708	8	85097049	-0.226172	1.04e-13	RALYL;RALYL;RALYL;RALYL	NM_001100391;NM_173848;NM_001100392;NM_001100393	TSS200;5'UTR;5'UTR;5'UTR	Island
cg23689428	2	121223964	-0.310586	3.41e-15	LOC84931	NR_027181	TSS200
cg23740882	20	44098387	-0.383917	9.16e-30	WFDC2	NM_006103	TSS200	Island
cg23741006	11	59634191	0.263993	1.36e-11	TCN1	NM_001062	TSS200
cg23758703	10	114610508	-0.214274	8.08e-16	LOC143188	NR_015409	TSS200
cg23818870	1	169396785	-0.376011	1.55e-19	C1orf114	NM_021179	TSS200	Island
cg23824801	12	54653403	-0.432418	4.29e-31	CBX5;CBX5;CBX5	NM_001127321;NM_001127322;NM_012117	TSS200;TSS200;5'UTR
cg23829024	6	26018074	-0.310884	4.81e-20	HIST1H1A	NM_005325	TSS200	N_Shelf
cg23831143	8	22960427	-0.271054	5.05e-13	TNFRSF10C	NM_003841	TSS200	Island
cg23838005	17	74868604	-0.218656	3.36e-14	MGAT5B;MGAT5B	NM_144677;NM_198955	Body;TSS200	S_Shore
cg23847381	18	5544031	-0.219902	2.8e-14	EPB41L3	NM_012307	TSS200	Island
cg23847712	4	9783196	-0.283198	5.25e-17	DRD5	NM_000798	TSS200	Island
cg23864202	14	96722482	-0.237438	6.57e-18	BDKRB1	NM_000710	TSS200
cg23882862	11	111169795	-0.27678	7.59e-26	C11orf92;C11orf93	NM_207429;NM_001136105	5'UTR;TSS200	Island
cg23934819	11	124788965	0.234624	1.76e-11	HEPN1	NM_001037558	TSS200	N_Shore
cg23938220	5	112073538	-0.308232	3.71e-19	APC;APC;APC	NM_000038;NM_001127510;NM_001127511	TSS200;TSS200;5'UTR
cg23973417	7	116164753	-0.212272	2.77e-16	CAV1	NM_001753	TSS200	Island
cg23978449	10	47746733	-0.204015	9.87e-15	ANXA8L2	NM_001630	TSS200
cg24030587	8	122653639	-0.229245	4.31e-12	HAS2;HAS2AS	NM_005328;NR_002835	TSS200;Body	S_Shore
cg24046411	16	88717646	-0.400176	4.16e-28	CYBA	NM_000101	TSS200	S_Shore
cg24098326	10	123923050	-0.235051	1.77e-28	TACC2;TACC2;TACC2;TACC2	NM_206862;NM_206860;NM_006997;NM_206861	Body;TSS200;TSS200;Body	Island
cg24112713	14	21494093	-0.228168	9.86e-27	NDRG2;NDRG2;NDRG2;NDRG2;NDRG2;NDRG2;NDRG2;NDRG2	NM_201539;NM_201535;NM_201536;NM_201538;NM_201541;NM_201540;NM_016250;NM_201537	TSS1500;TSS200;TSS200;TSS1500;TSS1500;TSS1500;TSS200;TSS200	Island
cg24114154	17	46655829	-0.284094	1.01e-14	HOXB4	NM_024015	TSS200	S_Shore
cg24154839	4	46995741	-0.267615	1.49e-27	GABRA4	NM_000809	TSS200	Island
cg24167314	12	103311500	-0.379569	1.51e-16	PAH	NM_000277	TSS200	S_Shore
cg24188415	10	119304586	-0.252989	2.3e-13	EMX2;EMX2OS;EMX2	NM_001165924;NR_002791;NM_004098	Body;TSS200;Body	Island
cg24202123	3	36422093	-0.209833	2.75e-11	STAC	NM_003149	TSS200	Island
cg24229750	11	5531283	0.297337	6.65e-13	UBQLN3	NM_017481	TSS200
cg24287239	13	43148278	-0.266265	7.5e-16	TNFSF11;TNFSF11	NM_003701;NM_033012	TSS200;5'UTR	Island
cg24319381	15	83316911	-0.263763	2.58e-16	CPEB1	NM_030594	TSS200	Island
cg24348495	20	62693971	-0.283801	2.91e-19	TCEA2;TCEA2	NM_003195;NM_198723	TSS200;5'UTR	Island
cg24363820	22	51016703	-0.22402	3.67e-16	CPT1B;CPT1B;CPT1B;CHKB-CPT1B;CPT1B;CPT1B;CPT1B;CPT1B	NM_152246;NM_001145135;NM_001145137;NR_027928;NM_152245;NM_001145136;NM_004377;NM_001145134	5'UTR;5'UTR;TSS200;Body;5'UTR;5'UTR;5'UTR;5'UTR	Island
cg24411961	1	34642396	-0.251372	1.74e-11	C1orf94;C1orf94	NM_032884;NM_001134734	5'UTR;TSS200	Island
cg24433287	1	38261057	-0.204591	1.86e-13	MANEAL;MANEAL;MANEAL	NM_001113482;NM_001031740;NM_152496	Body;Body;TSS200	S_Shore
cg24446178	12	100750702	-0.355949	2.78e-23	SLC17A8;SLC17A8	NM_001145288;NM_139319	TSS200;TSS200
cg24479590	17	7348322	-0.259304	1.35e-14	CHRNB1	NM_000747	TSS200	Island
cg24535475	12	7167900	-0.206772	9.55e-14	C1S;C1S	NM_001734;NM_201442	TSS200;TSS200
cg24536349	8	143781340	-0.308219	6.95e-20	LY6K;LY6K;LY6K	NM_001160355;NM_001160354;NM_017527	TSS200;TSS200;TSS200	N_Shore
cg24543696	11	12031046	-0.288884	1.89e-15	DKK3;DKK3;DKK3	NM_001018057;NM_013253;NM_015881	TSS1500;TSS200;TSS1500	S_Shore
cg24569637	2	201450560	-0.247899	2.52e-20	AOX1	NM_001159	TSS200	Island
cg24578679	15	74658573	-0.315011	1.37e-32	CYP11A1;CYP11A1	NM_000781;NM_001099773	Body;TSS200	Island
cg24624629	17	39203621	0.217142	5.94e-13	KRTAP2-1	NM_001123387	TSS200
cg24628744	5	134735654	-0.285689	1.85e-16	H2AFY;H2AFY;H2AFY;H2AFY	NM_138610;NM_004893;NM_138609;NM_001040158	TSS1500;TSS200;TSS1500;TSS1500	S_Shore
cg24653263	5	38258335	-0.208641	1.15e-12	EGFLAM	NM_152403	TSS200	Island
cg24680586	10	105036727	-0.273711	5.62e-23	INA	NM_032727	TSS200	Island
cg24685601	1	20512550	-0.311863	3.65e-32	UBXN10	NM_152376	TSS200	Island
cg24710320	3	192958832	-0.275235	5.26e-21	MGC2889;HRASLS	NR_026877;NM_020386	TSS1500;TSS200	Island
cg24715245	4	41258794	-0.202371	6.35e-16	UCHL1	NM_004181	TSS200	Island
cg24759821	12	103311462	-0.286655	5.32e-12	PAH	NM_000277	TSS200	S_Shore
cg24803687	11	5462916	0.354638	1.4e-15	OR51I1	NM_001005288	TSS200
cg24808280	1	169396868	-0.302852	1.14e-23	C1orf114	NM_021179	TSS200	Island
cg24811864	18	55019711	-0.238565	4.33e-15	ST8SIA3	NM_015879	TSS200	Island
cg24826644	6	30457240	-0.214338	3.33e-34	HLA-E	NM_005516	TSS200	N_Shore
cg24848035	8	101118525	-0.276011	7.49e-21	RGS22	NM_015668	TSS200	Island
cg24864241	1	204329158	-0.333201	1.78e-24	PLEKHA6	NM_014935	TSS200
cg24865779	21	34775042	-0.364207	3.44e-16	IFNGR2	NM_005534	TSS200	N_Shore
cg24870391	17	32612675	0.243252	2.78e-12	CCL11	NM_002986	TSS200
cg24896649	4	188916726	-0.25696	2.37e-21	ZFP42	NM_174900	TSS200	Island
cg24908198	11	128812992	-0.332604	8.69e-17	TP53AIP1	NM_022112	TSS200
cg24940138	17	41363741	-0.391281	1.88e-27	TMEM106A	NM_145041	TSS200	Island
cg24951286	5	140625068	-0.215326	3.33e-11	PCDHB15	NM_018935	TSS200	N_Shore
cg24980893	7	116164709	-0.332707	4.15e-24	CAV1	NM_001753	TSS200	Island
cg24981058	11	89224736	-0.216981	7.54e-18	NOX4;NOX4;NOX4;NOX4	NM_001143837;NR_026571;NM_016931;NM_001143836	5'UTR;TSS200;TSS200;TSS200	S_Shore
cg25058482	2	161993315	-0.24128	5.5e-13	TANK;TANK	NM_004180;NM_133484	TSS200;TSS200
cg25060829	6	28367571	-0.309561	4.57e-25	ZSCAN12;ZSCAN12	NR_028077;NM_001163391	TSS200;TSS200	Island
cg25077778	14	51562591	-0.231402	1.51e-18	TRIM9;TRIM9	NM_052978;NM_015163	TSS200;TSS200	S_Shore
cg25090510	5	156886990	-0.300174	2.97e-15	NIPAL4	NM_001099287	TSS200	Island
cg25091228	5	67586433	-0.202968	1.65e-11	PIK3R1;PIK3R1;PIK3R1	NM_181504;NM_181523;NM_181524	TSS200;Body;Body	S_Shore
cg25115460	1	3607110	-0.294733	1.22e-11	TP73;TP73;TP73;TP73	NM_005427;NM_001126240;NM_001126241;NM_001126242	Body;TSS200;TSS200;TSS200	Island
cg25116388	17	46692422	-0.210977	5.65e-12	HOXB8	NM_024016	TSS200	S_Shore
cg25117600	4	10023201	-0.282224	1.67e-17	SLC2A9;SLC2A9	NM_020041;NM_001001290	TSS200;Body	S_Shelf
cg25137841	22	31536585	-0.244293	1.36e-21	PLA2G3	NM_015715	TSS200
cg25151532	1	43920103	-0.255073	4.15e-14	HYI	NM_031207	TSS200	S_Shore
cg25156443	10	99531929	-0.292059	5.63e-18	SFRP5	NM_003015	TSS200	Island
cg25165701	3	151985697	-0.28027	2.4e-17	LOC401093;MBNL1;LOC401093;MBNL1	NR_027038;NM_207292;NR_027037;NM_021038	Body;TSS200;Body;TSS200	N_Shore
cg25199322	1	151693838	-0.273263	1.89e-14	C1orf230	NM_001144956	TSS200	N_Shore
cg25203031	1	66999813	-0.287811	7.64e-15	SGIP1	NM_032291	TSS200	S_Shore
cg25213362	12	51236634	-0.211245	1.16e-11	TMPRSS12	NM_182559	TSS200	Island
cg25216196	17	19290520	-0.245365	7.8e-25	MFAP4	NM_002404	TSS200
cg25307318	10	123923081	-0.381947	3.02e-29	TACC2;TACC2;TACC2;TACC2	NM_206862;NM_206860;NM_006997;NM_206861	Body;TSS200;TSS200;Body	Island
cg25315362	3	116164576	-0.256515	3.39e-17	LSAMP	NM_002338	TSS200
cg25330016	17	77030281	-0.277376	4.12e-18	C1QTNF1;C1QTNF1;C1QTNF1	NM_198593;NM_198594;NM_030968	TSS200;5'UTR;5'UTR
cg25340966	1	119532195	-0.25529	5.11e-13	TBX15	NM_152380	TSS200	Island
cg25344503	10	47083398	-0.281773	2.95e-14	PPYR1	NM_005972	TSS200	Island
cg25358039	12	81471757	-0.291576	2.14e-21	ACSS3	NM_024560	TSS200	Island
cg25362630	20	42544650	-0.210316	3.23e-15	TOX2;TOX2;TOX2	NM_001098796;NM_001098797;NM_032883	TSS200;Body;TSS200	Island
cg25373430	1	35220531	-0.204389	5.78e-15	GJB5	NM_005268	TSS200
cg25429719	2	208989324	-0.306084	3.27e-21	CRYGD	NM_006891	TSS200	S_Shore
cg25513776	6	2751204	0.205495	1.01e-11	MYLK4	NM_001012418	TSS200
cg25556905	14	24803925	-0.372338	2.26e-29	ADCY4	NM_139247	TSS200	Island
cg25565383	2	17699773	-0.265694	1.61e-13	RAD51AP2	NM_001099218	TSS200
cg25594899	1	1182226	-0.244556	4.48e-16	FAM132A	NM_001014980	TSS200	Island
cg25690715	17	75315567	-0.28844	8.42e-13	SEPT9;SEPT9;SEPT9	NM_001113492;NM_006640;NM_001113491	5'UTR;TSS200;Body
cg25700533	15	41062088	-0.275176	1.49e-18	DNAJC17;C15orf62	NM_018163;NM_001130448	Body;TSS200
cg25718383	7	130020096	-0.261747	1.18e-18	CPA1	NM_001868	TSS200	N_Shore
cg25732104	1	35220710	-0.244652	4.1e-15	GJB5	NM_005268	TSS200
cg25748764	20	31261814	0.272386	5.39e-16	LOC284805	NR_026959	TSS200
cg25761326	10	11206792	-0.276128	9.51e-13	CUGBP2;CUGBP2;CUGBP2;CUGBP2	NM_001025076;NM_006561;NM_001025077;NM_001083591	TSS200;Body;Body;TSS200	N_Shore
cg25774643	11	627175	-0.200593	1.48e-15	SCT	NM_021920	TSS200	Island
cg25775109	19	5823786	0.235082	3.84e-13	NRTN	NM_004558	TSS200	N_Shore
cg25775322	4	154710373	-0.253154	9.28e-12	SFRP2	NM_003013	TSS200	Island
cg25794823	18	61616581	-0.281995	3.21e-11	HMSD	NM_001123366	TSS200
cg25799986	20	44098281	-0.363688	3.01e-26	WFDC2	NM_006103	TSS200	Island
cg25806808	4	74734924	-0.236808	2.7e-18	CXCL1	NM_001511	TSS200	Island
cg25813864	17	38334176	-0.354772	2.63e-20	RAPGEFL1	NM_016339	TSS200	Island
cg25908973	15	45670865	-0.340177	3.81e-29	LOC145663;GATM;GATM	NR_033252;NM_001482;NM_001482	TSS200;1stExon;5'UTR	Island
cg25913233	5	151066683	-0.261542	2.86e-21	SPARC	NM_003118	TSS200
cg25936381	17	38657875	-0.222645	5.16e-12	TNS4	NM_032865	TSS200
cg25937577	22	31536476	-0.266329	8.99e-20	PLA2G3	NM_015715	TSS200
cg25941151	11	88910913	0.37577	3.81e-16	TYR	NM_000372	TSS200
cg25942450	5	170736251	-0.21936	1.11e-15	TLX3	NM_021025	TSS200	Island
cg25947408	5	133451383	-0.225573	1.08e-15	TCF7;TCF7;TCF7;TCF7;TCF7;TCF7;TCF7	NM_201634;NM_001134852;NM_001134851;NM_003202;NM_213648;NM_201632;NM_201633	5'UTR;TSS1500;TSS1500;Body;TSS200;5'UTR;5'UTR	S_Shore
cg25951981	4	46995743	-0.232039	6.41e-26	GABRA4	NM_000809	TSS200	Island
cg25959149	20	17674250	-0.394836	3.72e-21	BANF2	NM_001159495	TSS200
cg25975621	1	217311177	-0.264534	1.83e-13	ESRRG	NM_001134285	TSS200	Island
cg25984671	20	591083	-0.302195	1.82e-15	TCF15	NM_004609	TSS200	Island
cg26001902	2	108602979	-0.31051	1.15e-15	SLC5A7	NM_021815	TSS200	Island
cg26010734	19	15344046	-0.346502	5.04e-19	EPHX3;EPHX3	NM_001142886;NM_024794	TSS200;TSS1500	N_Shore
cg26023268	17	71258215	-0.255958	5.51e-15	CPSF4L	NM_001129885	TSS200
cg26027669	1	92952467	-0.244941	2.43e-16	GFI1;GFI1	NM_001127216;NM_005263	TSS1500;TSS200	Island
cg26034799	9	5185804	0.212361	1.46e-11	INSL6	NM_007179	TSS200	S_Shore
cg26048478	21	43135949	-0.205473	1.63e-11	C21orf129;NCRNA00112	NR_027272;NR_024028	TSS200;TSS1500
cg26067203	1	1935289	-0.36259	3.42e-23	KIAA1751	NM_001080484	TSS200	Island
cg26071016	1	111217785	-0.208214	7.36e-17	KCNA3	NM_002232	TSS200	Island
cg26071135	11	843943	-0.288648	3.14e-16	TSPAN4;TSPAN4;TSPAN4;TSPAN4;TSPAN4;POLR2L;TSPAN4;TSPAN4	NM_001025237;NM_001025238;NM_001025234;NM_001025239;NM_001025236;NM_021128;NM_003271;NM_001025235	TSS1500;5'UTR;TSS200;5'UTR;5'UTR;TSS1500;5'UTR;5'UTR	S_Shore
cg26129545	5	149792330	-0.259906	3.92e-12	CD74;CD74;CD74;CD74	NM_001025158;NM_001025158;NM_004355;NM_001025159	1stExon;5'UTR;TSS200;TSS200
cg26145959	6	44310257	-0.288123	2.16e-21	SPATS1	NM_145026	TSS200
cg26150462	10	11206868	-0.319299	1.7e-19	CUGBP2;CUGBP2;CUGBP2;CUGBP2	NM_001025076;NM_006561;NM_001025077;NM_001083591	TSS200;Body;Body;TSS200	N_Shore
cg26162932	4	81106342	-0.264119	1.33e-11	PRDM8	NM_020226	TSS200	S_Shore
cg26173847	7	127671017	-0.276661	2.81e-12	LRRC4;SND1	NM_022143;NM_014390	TSS200;Body	N_Shore
cg26206183	14	24457993	-0.323769	1.76e-39	DHRS4L2	NM_198083	TSS200	Island
cg26260038	4	16085716	-0.363878	1.11e-22	PROM1;PROM1	NM_001145848;NM_001145847	TSS200;TSS200	Island
cg26279550	12	66582805	-0.21262	1.3e-12	IRAK3;IRAK3	NM_007199;NM_001142523	TSS200;TSS200	Island
cg26288249	9	112810954	-0.258739	2.57e-20	AKAP2;PALM2-AKAP2;PALM2-AKAP2	NM_001004065;NM_147150;NM_007203	TSS200;Body;Body	Island
cg26294995	5	36067091	-0.267163	1.15e-14	UGT3A2;UGT3A2;UGT3A2	NM_001168316;NR_031764;NM_174914	TSS200;TSS200;TSS200
cg26296488	4	9783192	-0.345397	1.03e-14	DRD5	NM_000798	TSS200	Island
cg26307117	3	46506552	-0.354201	3.66e-21	LTF	NM_002343	TSS200	S_Shore
cg26315984	1	173176501	-0.2451	1.27e-15	TNFSF4	NM_003326	TSS200
cg26327071	17	46655818	-0.20942	1.86e-12	HOXB4	NM_024015	TSS200	S_Shore
cg26329715	20	61583987	-0.203284	9.86e-11	SLC17A9	NM_022082	TSS200	Island
cg26337998	5	140749783	-0.298783	1.03e-14	PCDHGA4;PCDHGA2;PCDHGB2;PCDHGA1;PCDHGB3;PCDHGB3;PCDHGA5;PCDHGB1;PCDHGA3	NM_018917;NM_018915;NM_018923;NM_018912;NM_018924;NM_032097;NM_018918;NM_018922;NM_018916	Body;Body;Body;Body;TSS200;TSS200;Body;Body;Body	N_Shore
cg26342637	20	43743872	-0.201561	3.37e-17	WFDC5	NM_145652	TSS200
cg26348514	20	44098358	-0.280358	1.58e-31	WFDC2	NM_006103	TSS200	Island
cg26371061	5	71014857	-0.316233	6.17e-20	CARTPT	NM_004291	TSS200	N_Shore
cg26386624	12	54366859	-0.236117	4.12e-11	HOXC11	NM_014212	TSS200	Island
cg26465391	19	58220773	-0.308573	2.5e-18	ZNF154	NM_001085384	TSS200	S_Shore
cg26474043	5	148442857	-0.330837	1.48e-18	SH3TC2	NM_024577	TSS200
cg26485825	18	21452895	-0.272496	2.53e-11	LAMA3;LAMA3;LAMA3;LAMA3	NM_001127718;NM_000227;NM_198129;NM_001127717	TSS200;TSS200;Body;Body
cg26517714	5	170736245	-0.241487	5.52e-15	TLX3	NM_021025	TSS200	Island
cg26530706	18	32173093	-0.360545	1.19e-13	DTNA;DTNA;DTNA;DTNA	NM_001128175;NM_001392;NM_032979;NM_032975	TSS200;5'UTR;5'UTR;5'UTR
cg26533764	1	209825731	-0.234422	2.91e-15	LAMB3;LAMB3;LAMB3;LAMB3	NM_000228;NM_001017402;NM_000228;NM_001127641	1stExon;TSS1500;5'UTR;TSS200
cg26541780	1	156217981	-0.303691	5.3e-19	PAQR6;PAQR6	NM_198406;NM_024897	TSS200;TSS200	S_Shelf
cg26546537	8	122651555	-0.216895	2.77e-11	HAS2;HAS2AS	NM_005328;NR_002835	5'UTR;TSS200	N_Shore
cg26554592	10	108924398	-0.219224	3.37e-18	SORCS1;SORCS1	NM_001013031;NM_052918	TSS200;TSS200	Island
cg26566898	11	117069891	-0.231643	1.74e-17	TAGLN;TAGLN	NM_003186;NM_001001522	TSS200;TSS200
cg26573704	5	33892223	-0.425442	2.14e-36	ADAMTS12	NM_030955	TSS200	Island
cg26575738	17	44896168	-0.209178	9.04e-19	WNT3	NM_030753	TSS200	Island
cg26595520	7	127671033	-0.236989	3.03e-11	LRRC4;SND1	NM_022143;NM_014390	TSS200;Body	N_Shore
cg26607748	9	35690226	-0.268683	4.06e-21	TPM2;TPM2;TPM2	NM_213674;NM_003289;NM_001145822	TSS200;TSS200;TSS200	Island
cg26625629	2	21022877	-0.303235	9.5e-12	C2orf43	NM_021925	TSS200	Island
cg26636590	4	46911374	0.271917	4.14e-13	COX7B2	NM_130902	TSS200
cg26638505	2	31806183	-0.20268	2.34e-14	SRD5A2	NM_000348	TSS200	Island
cg26644853	16	57406257	-0.311195	2.63e-23	CX3CL1	NM_002996	TSS200
cg26673012	7	35293753	-0.228726	3.23e-18	TBX20;TBX20	NM_001166220;NM_001077653	TSS200;TSS200	Island
cg26681975	6	36238123	-0.21398	1.82e-14	PNPLA1;PNPLA1;PNPLA1	NM_173676;NM_001145716;NM_001145717	5'UTR;5'UTR;TSS200
cg26705724	15	41061984	-0.299218	8.27e-20	DNAJC17;C15orf62	NM_018163;NM_001130448	Body;TSS200
cg26773567	10	82173535	-0.279046	1.63e-16	C10orf58;C10orf58	NR_024572;NM_032333	TSS200;5'UTR
cg26781150	1	45792542	-0.233445	1.92e-14	HPDL	NM_032756	TSS200	Island
cg26786795	14	20344394	-0.321819	1.19e-18	OR4K2	NM_001005501	TSS200
cg26814075	7	127881298	-0.215651	5.92e-21	LEP	NM_000230	TSS200	Island
cg26844246	5	170736277	-0.249333	4.57e-23	TLX3	NM_021025	TSS200	Island
cg26973714	12	104609524	-0.353686	2.73e-33	TXNRD1	NM_001093771	TSS200	Island
cg27026371	11	123886141	0.301893	1.59e-13	OR10G4	NM_001004462	TSS200
cg27045999	15	81426544	-0.210539	1.52e-12	C15orf26	NM_173528	TSS200	Island
cg27056119	6	2842239	-0.255921	2.64e-14	SERPINB1	NM_030666	TSS200	Island
cg27063372	16	616857	-0.248136	1.97e-13	NHLRC4	NM_176677	TSS200	S_Shore
cg27093637	11	5410452	0.293837	2.7e-13	OR51M1	NM_001004756	TSS200
cg27099274	9	104249548	-0.222359	1.03e-13	C9orf125	NM_032342	TSS200	S_Shore
cg27134365	14	24458004	-0.310339	3.79e-39	DHRS4L2	NM_198083	TSS200	Island
cg27146050	19	46801557	-0.300049	8.67e-27	HIF3A;HIF3A	NM_152795;NM_022462	Body;TSS200	S_Shore
cg27149973	17	74868725	-0.248508	3.12e-14	MGAT5B;MGAT5B	NM_144677;NM_198955	Body;TSS200	S_Shelf
cg27152299	11	71238225	0.237155	2.21e-11	KRTAP5-7	NM_001012503	TSS200
cg27176129	20	43937155	-0.247907	3.23e-18	MATN4;RBPJL;MATN4;MATN4	NM_030592;NM_014276;NM_003833;NM_030590	TSS200;Body;TSS200;TSS200	S_Shore
cg27196745	12	15475319	-0.20626	7.5e-15	PTPRO;PTPRO	NM_030667;NM_002848	TSS200;TSS200	Island
cg27254482	21	34398085	-0.251308	7.45e-23	OLIG2	NM_005806	TSS200	Island
cg27261219	12	51236638	-0.209098	7.79e-12	TMPRSS12	NM_182559	TSS200	Island
cg27296071	20	30458612	-0.249771	3.74e-12	TTLL9;DUSP15;DUSP15;DUSP15;TTLL9	NM_001008409;NM_177991;NM_001012644;NM_080611;NM_001008409	5'UTR;TSS1500;TSS1500;TSS200;1stExon	Island
cg27305383	4	57522795	-0.250946	2.05e-13	HOPX;HOPX;HOPX;HOPX;HOPX	NM_139212;NM_032495;NM_001145460;NM_001145459;NM_139211	5'UTR;Body;Body;TSS200;TSS200	S_Shore
cg27314002	3	46506519	-0.32225	2.56e-20	LTF	NM_002343	TSS200	S_Shore
cg27321942	19	49993217	0.233712	6.45e-13	RPL13AP5;SNORD33;SNORD35A;SNORD34;RPL13A;SNORD32A	NR_026712;NR_000020;NR_000018;NR_000019;NM_012423;NR_000021	Body;TSS1500;TSS1500;TSS1500;Body;TSS200	S_Shore
cg27333706	1	209602002	-0.263717	2.03e-12	LOC642587	NM_001104548	TSS200
cg27408285	12	54653364	-0.411119	3.95e-33	CBX5;CBX5;CBX5;CBX5	NM_001127321;NM_001127322;NM_001127321;NM_012117	1stExon;TSS200;5'UTR;5'UTR
cg27416261	9	35406590	-0.229993	2.38e-13	LOC158381;LOC158381	NR_003582;NR_003581	TSS200;TSS200
cg27432653	1	92952461	-0.288518	3.04e-23	GFI1;GFI1	NM_001127216;NM_005263	TSS1500;TSS200	Island
cg27434509	4	5710337	-0.30533	8.52e-22	EVC2;EVC2	NM_001166136;NM_147127	5'UTR;TSS200	Island
cg27445278	22	26961465	-0.222676	1.39e-13	TPST2;TPST2	NM_003595;NM_001008566	5'UTR;TSS200
cg27457941	3	139258754	-0.228656	3.68e-13	RBP1;RBP1;RBP1	NM_001130992;NM_001130993;NM_002899	TSS200;TSS200;TSS200	S_Shore
cg27480913	11	6008246	0.346573	6.32e-15	OR52L1	NM_001005173	TSS200
cg27488348	12	14720834	-0.303583	5.17e-27	PLBD1	NM_024829	TSS200	Island
cg27494647	7	150038898	-0.402669	3.82e-23	RARRES2	NM_002889	TSS200	Island
cg27500798	10	50817096	-0.207718	1.47e-12	SLC18A3;CHAT	NM_003055;NM_020984	TSS1500;TSS200	Island
cg27550270	6	117086996	-0.244507	1.01e-13	FAM162B	NM_001085480	TSS200	S_Shore
cg27577527	6	28367544	-0.301946	5.93e-17	ZSCAN12;ZSCAN12	NR_028077;NM_001163391	TSS200;TSS200	Island
cg27616227	8	108510314	-0.297936	1.67e-14	ANGPT1	NM_001146	TSS200
cg27619475	17	73083881	-0.307905	3.73e-15	SLC16A5	NM_004695	TSS200	Island
cg27633530	7	50344294	-0.24243	2.24e-18	IKZF1	NM_006060	TSS200	Island
cg27645955	22	21386885	-0.236795	6.24e-15	SLC7A4	NM_004173	TSS200	Island
