# Supplementary material for: Promoter DNA methylation analysis reveals a combined diagnosis of CpG-based biomarker for prostate cancer
Source: Oncotarget. 2017 Mar 22;8(35):58199–209. doi: 10.18632/oncotarget.16437 (PMC5601644; doi:10.18632/oncotarget.16437)
Supplement: Supplementary file 3 [file oncotarget-08-58199-s003.xlsx]

## Sheet: Sheet1
Supplementary Table 3 Diagnostic methylation CpGs in prostate cancer
Loci	Sequence	Coordinate_36	UCSC_RefGene_Name	UCSC_RefGene_Accession	UCSC_RefGene_Group	UCSC_CpG_Islands_Name	Relation_to_UCSC_CpG_Island
cg06363129	AAATTGCCTGAAATTTCAGAGTTGGACTTCATCACTTGTCTGTGAGCCGACGCAGGCAGG[CG]TATTCTATATCAACGACAGACTCTCCTCTGCCATTTCCTTTCCTGAATCTAGTTAACATT	16472127	SOSTDC1	NM_015464	TSS200
cg08843517	CCACTCGATCTGCCCCATGGCGACACGAACCCGGCTGGGACACTGCTAGGCGCGCACTGC[CG]CCCCTGCGCTCCCGGCCGAACCCCGCCCCGCCCAGGCCCCGCCCCCAGCCCCCCAGGTGA	87244965	CYBA	NM_000101	TSS200	chr16:88716989-88717606	Island
cg03576469	GGCCCATTGCTTCCCAGCGAAGCGGCAGTGGCCCACGTCAGCACCTTTCCTGAAAGGCAG[CG]GTTCCCAAACCTGCCATCCGAAATGTGCAAGTTTCCAGCCAAGTCCGGGAGGTGGGTGTG	51608901	CCDC8	NM_032040	TSS200	chr19:46915311-46915802	S_Shore
cg05385513	GCGGGCGGCCTGGCCCGGCAGGGAGATGAGGTCCCCTTTCTTAACAGCAAGCTAACGCGG[CG]GTCCCCTGGAGCTGCTCAGCGTCCCAGCTTCTAACCAGCTCCTATGGAATCCAGGTGCGG	56003982	EFEMP1;EFEMP1;EFEMP1	NM_004105;NM_001039349;NM_001039348	TSS200;5'UTR;5'UTR	chr2:56150340-56151180	Island
cg07220448	CTTGGTATACAAATTGCCTGAAATTTCAGAGTTGGACTTCATCACTTGTCTGTGAGCCGA[CG]CAGGCAGGCGTATTCTATATCAACGACAGACTCTCCTCTGCCATTTCCTTTCCTGAATCT	16472117	SOSTDC1	NM_015464	TSS200
cg11417025	GAGCTTGGTATACAAATTGCCTGAAATTTCAGAGTTGGACTTCATCACTTGTCTGTGAGC[CG]ACGCAGGCAGGCGTATTCTATATCAACGACAGACTCTCCTCTGCCATTTCCTTTCCTGAA	16472114	SOSTDC1	NM_015464	TSS200
cg20883831	CACTCGGAACCTCAGCTCCTCCAGCCGGCCCCTCCTTCTACCAGGTCCCCACCCCCACCC[CG]CCACACTAGGCTCCCCCGCCCCGCCGGTGCCCAGCCAGCGGCCCCCTCCCCCGCAGCCCG	150283881	KCNH2;KCNH2;KCNH2	NM_172057;NM_172056;NM_000238	TSS200;Body;Body	chr7:150652807-150653080	Island
cg23824801	CCTCCCAGGTCTGGGTCTTGGCGGGCTGGCAGCTCCCCTGCCCCCACCCAGCTGCCTGGG[CG]CCACTGCGCAGCTGTCCCAGTCCGTTGCCATAGCAACTGGCAGCAGTACTACACTAAGGG	52939670	CBX5;CBX5;CBX5	NM_001127321;NM_001127322;NM_012117	TSS200;TSS200;5'UTR
